# Supplementary material for: Evolutionary dynamics of FoxQ2 transcription factors across metazoans reveals three ancient paralogs
Source: Commun Biol. 2025 Dec 21;9:98. doi: 10.1038/s42003-025-09368-y (PMC12828049; doi:10.1038/s42003-025-09368-y)
Supplement: Supplementary file 3 — Supplementary Data 1-4 [file 42003_2025_9368_MOESM3_ESM.xlsx]

## Sheet: Sheet1
	Number	Description
	Supplementary Data 1	Complete list of FoxQ2 genes in 70 metazoan species, with division into a, b and c types and new nomenclature
	Supplementary Data 2	Macro-synteny analysis results for 29 metazoan species and two non-metazoan Opisthokonta outgroups.
	Supplementary Data 3	SAMap-generated top marker gene pairs for amphioxus-vertebrate clusters with a mapping score >0.2 for embryonic and adult single-cell RNA sequencing integrations.
	Supplementary Data 4	Analysis of Conserved Non-Coding Sequences (CNCSs) in cephalochordates. The table contains: - Sequences of each CNCS in B. lanceolatum - List of conserved amphioxus transcription factors that have identified transcription factor binding sites (TFBSs) in each CNCS and that are expressed together with each FoxQ2 gene - List of transcription factor families identified in the study

## Sheet: Supplementary Data 1
Table 1
Proposed Gene Name	Type	Previous name	Species	Group	Taxon	Gene ID	Accession number	Complete	Protein sequence
Dre_FoxQ2I	FoxQ2I	FoxQ2	Danio rerio	Deuterostomia	Chordata, Vertebrata	565796	NM_001104941	Full	MEDNVCRSNREQLGLQFTIDYLLYNKGRSAGRAEPEDNVNPSEDLQSTVNEPEQKTLSEQDSEKSEEQENDEDHENTHVKSEGTDEKPAQSYIALISMAILDSDEKKLLLCDIYQWIMDHYPYFKSKDKNWRNSVRHNLSLNECFIKAGRSDNGKGHFWAIHPANFQDFSNGDYHRRRARRRIRRVTGQLPYALPAHYQTLGRLKRTPCWCCPPSHPLLCFPPRVYWSWAALQTQRTPALHGLI
Loc_FoxQ2I	FoxQ2I	FoxQ2	Lepisosteus oculatus	Deuterostomia	Chordata, Vertebrata	ENSLOCG00000005947		Full	MAGGGGGRDPPGLSFSIENLLFDRGAGRAEPPPPGPEPLSDGDAPRPQSRGAPGGEAGEGEEEGGAERGGSSSDGPQDKPGQSYIALISTAILASRDKKLLLCDIYQWIMDNYPYFKSKDKNWRNSVRHNLSLNECFVKAGRSDSGKGHYWAIHPANYQDFSKGDYHRRRARRRIRRVAGQLACPLLPPAYLPHRPGATPCWCCPPPYLPCLPARVYWSWAALPARRALP
Ami_FoxQ2I	FoxQ2I	FoxQ2	Alligator mississipiensis	Deuterostomia	Chordata, Vertebrata		AKHW03001665	Full	MEEAGAGSKRQLGVSFTIDYLLFDKGQPVSEELEAGSQPQSKSLGSLEEKEMEKEVQRKQADTGAQAPPDAVDKPNQSYIALISTAILSSPEKKLLLSDIYQWIMDNYPYFKNKEKSWRNSVRHNLSLNECFIKAGRSDNGKGHFWAIHPANLEDFSKGDYHRRRARRRIRRMACFQKLSAFLSLMLGGFLCFPFTVRYPNCWCWDT
Gga_FoxQ2I	FoxQ2I	FoxQ2	Gallus gallus	Deuterostomia	Chordata, Vertebrata	manually curated		Full	MGEMGDAAPAARTPFTIEYLLSARGSAGSPPLPSGTPTSPPRPTAQPGDKPAQSYIALISTAILSSPEKKLLLSDIYQWIMDKYPYFKNKEKSWRNSVRHNLSLNECFVKAGRSDNGKGHFWAIHPANLEDFAKGDYHRRRARRRIRR
Ler_FoxQ2III	FoxQ2III	FoxE3-like	Leucoraja erinacea	Deuterostomia	Chordata, Vertebrata	LOC129704521	XM_055647688.1	Full	EKPGQEQKPAMSYIALIAKAILTSPSKRLNLGSIYKYIEETFPYYKGRGQGWRNSVRHNLSLNECFIKAGRCEDGKGNYWSIHPSNLDDFSKGDFRQRRRCRRRGRSKELETKLAGPFPSCPFPVEPLALSSLYSPYTEQERRAYRLDEVLYRQYITNPFWRWYHGCRNPGAESDTGLVLPTAPGPGPQWQQSLMESASAPNFFKAADN
Pma_FoxQ2III	FoxQ2III		Petromyzon marinus	Deuterostomia	Chordata, Vertebrata		PMZ_0043577-RA	Full	MVDVGWVASTLANGESQHPRRANRTPAEASAPAQHSSEKPRLSYTALIANAILSSRDRRLNLSSIYSWIEERYPFYGRQDRRAARGWRNSVRHNLSLNECFVKVGRCEDGKGNYWGIHEHHVEAFGRGDFRLNLGSRRRRRLAGFRDPELTVERTSDALG
Cin_FoxQ2III	FoxQ2III	FoxF2; FoxI1; FoxL2	Ciona intestinalis	Deuterostomia	Chordata, Tunicata	ENSCING00000014063	KH.C12.508	Full	MTELENQICTEETRKPERPYVGLIAEAILDSEAKRLSLGQIYQYLEAKYLYFKLRRGGWKNSIRHNLSLNHCFIKVGRCEDGKGNYWTIHPSYEPAFQRGDFKWRRLSRRRPSRQKQKREEQETNTKLNPTYSYYESFYYQQHNNTFSTTQIDCHLPDVGTITPNPWFPTPLYQPAYYNHQKLYTQLLQDQFNWTNRMISLEKSCVENCAL
Bla_FoxQ2I	FoxQ2I	FoxQ2/FoxQ2a	Branchiostoma lanceolatum	Deuterostomia	Chordata, Cephalochordata	LOC136433580	XM_066425897	Full	MLPFSIDRLVGVEKPCPLREDDHLPAPLLGMVRCSRVASVSGSESGSEDDRAGSISPTGGSPNPLPTTTDETKTESPESPSELEKPRHSYIALIAMAIMSSKDKRLLLGDIYQWIMDNFPFYRNNERSWRNSIRHNLSLNDCFIKAGRSQDGKGNYWAIHPANMDDFSRGDFHRRRARRNVRRYTAMAQHPYMQYGYQYTAISQPASYSYAPHPHHYAVPVTSAYATSLPYPAVMSYPRSDIMTLPYTSYSYLPAASPQMVSAPVQNLQRVPLQ
Bla_FoxQ2II	FoxQ2II	FoxQ2c	Branchiostoma lanceolatum	Deuterostomia	Chordata, Cephalochordata	LOC136427199	XM_066415973	Full	MHHFVRPLEMMPYNVKPSSGLQAPSSREGVQTIAVPRPQLPYQGVCVYDCGGRANPPPSVHLPSDGRLPMYATNPFFSTSYLFYPRSYLPVGPGTSFGTIPHEEPKPSHSYIGLIAMAIMSSKDKKLVLSDIYKYILDNYPYFRNRGPGWRNSIRHNLSLNDCFVKMGRSANGKGHYWAVHPANADDFAQGDFRRRRAQRKVRKHMGLLPEDDGNSSSGSSNETGGATSPSPRPCPSKPPGPSHDSVPPAERHIGSTVLQTSLSNDTSCQEKVREKPSKISPLARRKFDMASLLEPDPK
Bla_FoxQ2III	FoxQ2III	FoxQ2b	Branchiostoma lanceolatum	Deuterostomia	Chordata, Cephalochordata	LOC136434526	XM_066427392	Full	MQTSCYSGQYSPALFGDSCSYHHDQQTQSFGHSYNLGPTYTSGSLGPTMQNYDMKPEPASYPYGDTVITTPSVSPYAPVVSTAFQRISQPPVGVNQYLSPPTKTYTDCNRPDENDNATFHEKAAAEPPVVVPKQEETATDLQAADDKPPTDGGQGEPGKAGTDTPASGDGDTSDNNGMEEILTSLEKKEDAPKEPPSADVKPPLSYIALIAKAILGSPAKRLSLGSIYQYITDNYPYYQNRGQGWRNSVRHNLSLNDCFIKAGRCEDGKGNYWAIHPANIEDFARGDFRQRRRSRRRRGAKKEMETLNNGYGMANSYLNPSTGPITPGYSFPPSLSSIYSPYTDAERKAYRLDEVLYRQHINNPFFKWYNSSCRIPQAAPSPNPSSPVGMYPNSNPQWQ…
Bflo_FoxQ2I	FoxQ2I	FoxQ2/FoxQ2a	Branchiostoma floridae	Deuterostomia	Chordata, Cephalochordata	LOC118421800	XM_035829303	Full	MLPFSIDRLVGVEKPGPLREDDHLPAPLLSMVRCSPPVSGSESGSEDDRAGSISPIGVSPNPLPTTTDETKPESPESPSELEKPRHSYIALIAMAIMSSKDKRLLLGDIYQWIMDNFPFYRNNERSWRNSIRHNLSLNDCFIKAGRSQDGKGNYWAIHPANMEDFSRGDFHRRRARRNVRRYTAMAQHPYMQYGYQYAAISQPSSYSYAPHPHHYAVPVTSAYATSLPYPAVMSYPRSDVMALPYTSYSYLPAASPQMVPAPVQNLQRVSL
Bflo_FoxQ2II	FoxQ2II	FoxQ2c	Branchiostoma floridae	Deuterostomia	Chordata, Cephalochordata	LOC118403676	XM_035802459	Full	MHHFVRPVEMMPYHVKPSSGLQAPSSREGLQTIAVPRPQLPYQGVCVYDCGGRAHPSPPVHLPSDARLPMYASNPFFSTSYLFYPRSYLPVGPGTSFGPIPHEEPKPSHSYIGLIAMAIMSSKEKKLVLSDIYKYILDNYPYFRNRGPGWRNSIRHNLSLNDCFVKMGRSANGKGHFWAVHPANVDDFAQGDFRRRRAQRKVRKHMGLLPEDDGNSSSGSSNENSGTVSPPPRPCPSDPPGGSSHDSVPPLTGREESTVLQTSFSSDMSCQEKAREKTAKISPDGTLVRRKFDMASLLEPDSQ
Bflo_FoxQ2III	FoxQ2III	FoxQ2b	Branchiostoma floridae	Deuterostomia	Chordata, Cephalochordata	LOC118416625	XM_035821781	Full	MQTSCYGGQYSPALFGDSCSYHHDQQTQSFGHSYNLGPTYTSGTLGPTMQNYDMKPEPASYPYGDTVITTPSVSPYAPVVSTAFQRISQPTVPTTQYFSPPPKAYTDCNHPDENDNATFHEKSAAEPTVVDVLPKQEETTADQQQAPTDDKPPTDGGEGEAGKAGTDTPASGDGDNSDNNGMEEILTSLEKKEDTPKEPPSADVKPPLSYIALIAKAILGSPAKRLSLGSIYQYITDNYPYYQNRGQGWRNSVRHNLSLNDCFIKAGRCEDGKGNYWAIHPANIEDFARGDFRQRRRSRRRRGAKKDMETLNNGYGMANSYLNPSTGPITPGYSFPPSLSSIYSPYTDAERKAYRLDEVLYRQHINNPFFKWYNSSCRIPQATPSPNPSSPVGMYPNSN…
Bbel_FoxQ2I	FoxQ2I	FoxQ2/FoxQ2a	Branchiostoma belcheri	Deuterostomia	Chordata, Cephalochordata	LOC109472327	XM_019772023	Full	MLPFSIDRLVGVEKPGPLREDDHLPAPLLSIVRCSPSVSVSDPESSGSEDDRASSISPVGASPNPLPTTAKPESSPPESPSSELEKPRHSYIALIAMAIMSSKDKRLLLGDIYQWIMDNFPFYRNNERSWRNSIRHNLSLNDCFIKAGRSQDGKGNYWAIHPANMDDFGRGDFHRRRARRNVRRYTAMAQHPYMQYGYQYTAISQPSVSAYSYAAAAHPAAHPAAYAVPVTSAYATSLPYPAVMTTYPRSDVMALPYTSYSYLPSASPQMVPAPVQSLQRVTL
Bbel_FoxQ2II	FoxQ2II	FoxQ2c	Branchiostoma belcheri	Deuterostomia	Chordata, Cephalochordata	LOC109472865	XM_019772728	Full	MHHFVRPVEMMPYNAKTSSGLQAPTSREGMQTIAVPRPQLPYQGVCVYDCGGRAHPPPPVHLPSDARLPLYATNPFFSTSYLFYPRSYLPVAPGASFGPLPHEEPKPSHSYIGLIAMAIMSSKEKKLVLSDIYKYILDNYPYFRNRGPGWRNSIRHNLSLNDCFVKMGRSANGKGHFWAVHPANVDDFAQGDFRRRRAQRKVRKHMGLLPEDDGNSSSGSSNENSGAASPSPPHLCPEKRPGSAHDSVPPAELNTTCRSSFRQTSLSNDTSCQEKGREKISPDGTSGRRKFDMASLLQPDSK
Bbel_FoxQ2III	FoxQ2III	FoxQ2b	Branchiostoma belcheri	Deuterostomia	Chordata, Cephalochordata	LOC109473012	XM_019772908	Full	MQTSCYSGQYSPALFGDSCSYHHDQQTQSFGHSYNLGPTYTSGSLGATMQNYDMKPEPSSYAYGDTGITTPSVSPYAPVVSTAFQRISQPPVAVNQYLSPPPKTYADCNHQDENDNATFHEKSAAEPPVVVPKQEETVSPDRQPTDDKPPTDGAEPGKPGTDTPASGDGDNSDNNGMEEILTSLEKKEDTPKEPPSADVKPPLSYIALIAKAILGSPAKRLSLGSIYQYITDNYPYYQNRGQGWRNSVRHNLSLNDCFIKAGRCEDGKGNYWAIHPANIEDFARGDFRQRRRSRRRRGAKKDMESLNNGYGMTNSYLNPSTGPITPGYSFPPSLSSIYSPYTDAERKAYRLDEVLYRQHINNPFFKWYNSSCRIPQATPSPNPSSPVGMYPNSNPQWQY…
Asy_FoxQ2I	FoxQ2I		Asymmetron	Deuterostomia	Chordata, Cephalochordata	manually curated		Full	MLPFSIDRLVGMEKPGSLREDNHIPAPLLSMVRCSPTMSDPESGSEDDRASSISPVGVSPNPLPPTTDEPKTSSPESPSELEKPRHSYIALIAMAIMSSKDKRLLLGDIYQWIMDNFPFYRNNERSWRNSIRHNLSLNDCFIKAGRSQDGKGNYWAIHPANMEDFSRGDFHRRRARRNVRRYTAMAQHPYMQYGYQYTAISQPSSYSYAPPHHYAVPVTSAYATSLPYPAVMSYQRSDVMALPYTSYSYLPTASPQMVPAPVQSLQRVTL*
Asy_FoxQ2II	FoxQ2II		Asymmetron	Deuterostomia	Chordata, Cephalochordata	manually curated		Full	MHHFLRPVEMMPYTVKSMPSSPGHPAPPPREGVPTIAVPRPQLPYQGVCVYDCGSRAHLPPSVPLPGDVRFPLYTSPLFSTSFNGYLFYPRSYLPVGPGSGFGPIPQEEPKPSHSYIGLIAMAIMSSKEKKLVLSDIYKYILDNYPYFRNRGPGWRNSIRHNLSLNDCFVKMGRSANGKGHFWAVHPANVDDFANGDFRRRRAQRKVRKHMGLLGDDDGNSSSGSSHENSGSVSPSPRPCAGKPASPQDGASHCVPHTDLHASSTGFGSPRQTSSSDETTCVERTTEKFVKTSSDGTSARRKFDMASLLEPDSK*
Asy_FoxQ2III	FoxQ2III		Asymmetron	Deuterostomia	Chordata, Cephalochordata	manually curated		Full	MQTSCYSGQYSPALFGDSCSYHDQQTQSFGHSYNLGPTYTSGSLPTMQTYEMKPEPTSYPYGDTVITTPSVSPYAPVVSTAFQRISQPSAVNQYLSPPKTYSDCDHQDENDNSTFHEKAAATEAPVVVPKQEDATERQPSEDKSPTDGGQGEGKTGTDTPASADGDNSDNNGMEEILTSLEKKEDPPKDPPSADVKPPLSYIALIAKAILGSPAKRLSLGSIYQYITDNYPYYQNRGQGWRNSVRHNLSLNDCFIKAGRCEDGKGNYWAIHPANIEDFARGDFRQRRRSRRRRGAKKDLETLNSGYGMPNSYLNPTTAPITPGYSFPPSLSSIYSPYTDAERKAYRLDEVLYRQHINNPFFKWYNSSCRIPQATPSASPSSPVGMYPNSSPQWQGYSDT…
Epi_FoxQ2I	FoxQ2I		Epigonychthys	Deuterostomia	Chordata, Cephalochordata	manually curated		Full	MLPFSIDRLVGVEKAGPLREDDHLPAPLLSMVRCTPPVSDPESGSGSEDDRAGSISPIGVSPNPLPTTTDEKKTSSPESPSELEKPRHSYIALIAMAIMSSKDKRLLLGDIYQWIMDNFPFYRNNERSWRNSIRHNLSLNDCFVKAGRSQDGKGNYWAIHPANMDDFSRGDFHRRRARRNVRRYTAMAQHPYMQYGYQYTAISQPSSYSYAHPHHYAVPVTSAYATSLPYPAVMSYQRSDVMALPYTSYSYLPTACPQPPAPVQSLQRVSL*
Epi_FoxQ2II	FoxQ2II		Epigonychthys	Deuterostomia	Chordata, Cephalochordata	manually curated		Full	MHHYLRPVDMAPYTVKPTAPSSGHPAPCPRADLPTLAVPRPQFPYQGVCVYDCGSRAHLPPSIHLPGDARLPPYANNHFLPTSFSGYLFYPRSYLPVGPGAAFGPVPHEEPKPSHSYIGLIAMAIMSSKEKKLVLSDIYKYILDHYAYFRNRGPGWRNSIRHNLSLNYCFVKMGRSANGKGHFWAVHPANVDDFANGDFRRRRAQRKVCICICILYLYL*
Epi_FoxQ2III	FoxQ2III		Epigonychthys	Deuterostomia	Chordata, Cephalochordata	manually curated		Full	MQTSCYTGQYSPALFGDSCSYHHDQQTQSFGHTYNLAPTYTSGTPALPAMQTYDMKPEPTSYPYGDTVITTPSVSPYAPVVSSTAFQRIGHSQSPVVNQYLSPPKTYSDCNHQDENDNSTFHEKTAAAAAASEAPVVVPKQEDVTTTERGASDDKTPTEGEKTGTDTPASGDGDNSDNNGMEEILTSLEKKEDTPKEPPSADVKPPLSYIALIAKAILGSPAKRLSLGSIYQYITDNYPYYQNRGQGWRNSVRHNLSLNDCFIKAGRCEDGKGNYWAIHPANIEDFARGDFRQRRRSRRRRGAKKDLETTLNSGCGYGMANSYLNPSTGPITPGYSFPPSLSSIYSPYTDAERKAYRLDEVLYRQHINNPFFKWYNSSCRIPQATPSPNPSSPVGMYPN…
Sko_FoxQ2I-1	FoxQ2I	FoxQ2a, FoxQM	Saccoglossus kowalevskii	Deuterostomia	Hemichordata, Enteropneusta		GU224267	Full	MTLFSVQSLTDNHQASQTTQTQPISPGCFSTTSSSDASSLYAGSPVSDTSTSDASSKKPTESYIALIAKAILSVREQKMLLCDIYQNIMDIYPFYRNNDSWNIRHNLSLNECFIKNGRSNDGRGNYWSIHPANLEDFVKGDFRRRKARRRVRQCYDMVNAVYCHHPFAAAAAYGPSGYVPMTASSLPYNYFSHPSFTTPMYPASPSMYSPSHQYTTPAAAVTTTPSMYSPSHQYTAPTTTSLPVSPEPVPSLSSYCSQPLPVSPPQPLQCRQ
Sko_FoxQ2I-2	FoxQ2I	FoxQ2b	Saccoglossus kowalevskii	Deuterostomia	Hemichordata, Enteropneusta		GU075996	Full	MFENIEDMGDLITSDFCLKKNSLPVSEFNHVVTEEKDTEDLFDNSENIARVLLSLDRSKSKPHSSEVFTSSSRKQTNSDSNQSSKPTHSYIALISMAILSTSERKMLLSEIYKYIMNNFPYYRNKEKSWRNSVRHNLSLNECFIKNGRSYNGKGNYWSIHAACEEDFAKGDFRRRRARRRVRKCHRDEELVAMRTSYGYSGYLSMSAPDPYYSISAPCNAFVPMSYPSPSMLPRGLFNVDSFLQRNDAFPHPLYAPFTTRTASISAPSNTGLTSSQTDLF
Sko_FoxQ2II	FoxQ2II	FoxQ2c, FoxQD	Saccoglossus kowalevskii	Deuterostomia	Hemichordata, Enteropneusta		GU075995	Full	MCSTSSSSLIPYEFKSTEQPTMYAAWGGSGMTQAAFEFHRAQMYNYNSRLRYAGIPGIPTATAHGISPYLHHHPHGADTFTALMAFNKVDPRARLIHEEPKPSHSYIGLIAMAILKSKDRKMVLSDIYQYILDNYPYFRARGPGWRNSIRHNLSLNDCFVKAGRSANGKGHYWAIHPANIDDFTKGDFRRRRAQRKVRKHMGLSVPDDEDSPSPPPVTSAQMKWVNPSFLHSGVSSIGENAATITGHLHQPTKKRLFDVESLLAPETNENKDKSADEDDEVEDCKDTLEHDLKAAQIERNQPNTETAERISEFKSEERSSPNTETCHSPTAKNLRQSPQTNLRSSWTAPTLPPRTNGWPGSAWSIVTPSTRTTYSAGITPIPYGTPTPSPGMDTVQQWQ…
Sca_FoxQ2I-1	FoxQ2I	FoxQ2-1	Schizocardium californicum	Deuterostomia	Hemichordata, Enteropneusta	SCA19378.1		Full	MTLFSVEALTSTQTRGTHTNPISPGSLSTTSSETSLGSTDIGSPSSLSGRSSPNDKKPNDSYIALIAKAILSNRERKLLLCDIYQYIMDNHPFYRNNDKSWRNSIRHNLSLNECFIKNGRSSDGRGNFWSIHPANLEDFVKGDFRRRKARRRVRQCYDLVSSMYRYQPHPYVTYGPSSYVPMTASSLPYSYLSHPGFNPAFTTPAPYPQHYTASATTLPIPTSPESVARTAYHSQPIAMTSQPAPTMMSSAPVSTASMYATWQDTFTKLQAMK
Sca_FoxQ2I-2	FoxQ2I	FoxQ2-2	Schizocardium californicum	Deuterostomia	Hemichordata, Enteropneusta	SCA09845.1		Full	MTLFGIDGVKPTSTNNNLEKMTAYRDTPGGCLDAGLGTGYCTDSEDVSALQFSPEAKEALNRSGTSESIARVLLSLDTSNETCISTTYSTSENSNTIIGDAAHSGKKLVGTHNKPSHSYIALISMAILSTTERKMLLSEIYQYITDNFPYYRSKDKSWRNSIRHNLSLNECFIKNGRSDNGKGNYWSIHPACVDDFAKGDFRRRRARRRVRKCHREEELRVMSSVYGYLPMTPPADPYYGMAPYNAFVPMSYPPSTMLPRGIFSFDSFYSIEEHVQRPIYPTFGRTTSSSPTPVAPTLQNSHGDFTGPTNSALPSWQDTLSRLPTLT
Sca_FoxQ2II	FoxQ2II	FoxQ2-3	Schizocardium californicum	Deuterostomia	Hemichordata, Enteropneusta	SCA10027.1		Full	MCTTSNASMVPYGIKISDQPAMYTTWGNAAGMTQAAFEYHRAQMYGFNSRFRYGIPGMAAAHGLSPYLHHHPHGADTFSALMAFNKVDPRARLIHEEPKPNHSYIGLIAMAILGVKDKKLVLSDIYQYILDNYPYFRSRGPGWRNSIRHNLSLNDCFIKSGRSANGKGHYWAIHPANIDDFQKGDFRRRRAQRKVRKHMGLSVPDDEDSPSPPPTAVTPLNWSNQAFNMHAEMTTSPHGSSTSPTAGNQLPPTKKRQFDVESLLAPEREESEKSSENSSNCNADLHDRINEDVHEENRQLHTAKDMKERVVSVTPDSDARSVCLRHTETLISHSPPALNSRSLLETGSRGVWSTPTPSRTGGWPGNVGSAWSIVAPSTRTTFSTGITPIPYSTPTPSTD…
Sca_FoxQ2III-1	FoxQ2III	FoxQ2-4	Schizocardium californicum	Deuterostomia	Hemichordata, Enteropneusta	SCA03697.1		Full	MAVPAKHVRNMTEVCHNTDMRIRSEKERFVDQGQVIGNIMYHHDYQRWHNTCSVCDMMNSDRRALPPALHATTAFTACVGASYDEVGELKKSLNISDVAISKGEKFETDAVVARGNDPEREKTEKSSLHQDKECESRENEHVCSEGCQCKAKPALSYIAMIAKAILSSPSGRLSLGSIYKFITDNFPYYKHCGTGWRNSVRHNLSLNECFVKAGRCEDGKGNYWAVHPIYLHDFARGDFRQRRRSRRRGRKKEVDLSYMYAPMLMINDLRPPMPSPYTTDYTNQVSPYVPYTIYPPEYQTPTTLLHNRYISSREPQTRLPIVSDKLVDSAFRRPLPLPTYVPSLVPGQQTMVNMSNNRQRINEHW
Sca_FoxQ2III-2	FoxQ2III	FoxQ2-5	Schizocardium californicum	Deuterostomia	Hemichordata, Enteropneusta	SCA04352.1		Full	MTEVCHNTDMRIRSEKERFVDQGQVIGNIMYHHDYQRWHNTCSVCDMMNSDRRALPPALHATTAFTACVGASYDEVGELKKSLNISDVAISKGEKFETDAVVARGNDPEREKTEKSSLHQDKECESRENEHVCSEGCQCKAKPALSYIAMIAKAILSSPSGRLSLGSIYKFITDNFPYYKHCGTGWRNSVRHNLSLNECFVKAGRCEDGKGNYWAVHPIYLHDFARGDFRQRRRSRRRGRKKEVDLSYMYAPMLMINDLRPPMPSPYTTDYTNQVSPYVPYTIYPPEYQTPTTLLHNRYISSREPQTRLPIVSDKLVDSAFRRPLPLPTYVPSLVPGQQTMVNMSNNRQRINEHW
Pfl_FoxQ2I-1	FoxQ2I	FoxQ2-2	Ptychodera flava	Deuterostomia	Hemichordata, Enteropneusta	XLOC_016756		Full	MTLFTVEALTSNNDCDLRRQVHPISPGNMSTASSDASSIDVGSPASVSGRSSPEDSEKKPADSYIALIAKAILSVREKKMLLCDIYQYIMDHFPYYRNNDKSWRNSIRHNLSLNECFIKNGRSNDGRGNFWSIHPANLEDFVKGDFRRRKARRRVRQCYDMVSSLYRYHPHPYAYGPSSYVPMTTSPIPYNYLSHPTFSPVYATTQPAYPQHYTASATAMPLTPSPHEPVPMTTYCSQPLAVPTTPSPTSTHVSTPLYSTWQDAFNKLQAMK
Pfl_FoxQ2I-2	FoxQ2I	FoxQ2-1	Ptychodera flava	Deuterostomia	Hemichordata, Enteropneusta	XLOC_020661		Full	MTDFLTGDRSLTGEPLVYDGLCKTYNQTSTHSYPSELCKDQAELTRSDSPENIAHVLLSLDSGIEQSDPSGFSITTDNNIHRSHDCKRSIAERYKKPNHSYIALISMAILSTSQKKMLLSDIYQYITDNFPYYRNKDKSWRNSIRHNLSLNECFTKNGRSENGKGNFWSIHPACQEDFSKGDFRRRRARRRVRKCHRDQERVTMTTYGYGYMSMNSPDPYYNVTSPYNAFVPMSYPAASALPRGLFSVDGFYCEDQQSMYSRFHQTVATSPPVVAATHFNAQFDLQNSSKTPLPSWQDTLSRLPSIN
Pfl_FoxQ2II	FoxQ2II	FoxQD-1	Ptychodera flava	Deuterostomia	Hemichordata, Enteropneusta	XLOC_020662		Full	TFNNTQSNRNSVERSVRSTKRQSTLTMCTSGNTSLVPYGLKISDQPMMYAAWGNGMTQAAFEYHRAQMYGYNSRFRYGIPAIPATHGLSPYLHHHSHGTDTFSALMAFNKVDPRTRMIHEEPKPNHSYIGLIAMAILSHKDKKLVLSDIYQYILDNYAYFRTRGPGWRNSIRHNLSLNDCFIKAGRSANGKGHFWAIHPANIDDFQKGDFRRRRAQRKVRKHMGLTVPDDEDSPSPPPANTTPLNWPNQAFMHSNSLNERSPNQNQLTKKRQFDVESLLAPESSDSDKAVQISHDSADHLREETNDSLKDDIGQLSSSTDNRERAVTPERSAENVVCQSQTALHSPSLTEMNTRSSWTTPAPSPMGVWPSNVGSAWSIVTPSTRTTFSTVITPIPQGTP…
Pfl_FoxQ2III	FoxQ2III	FoxQD-2	Ptychodera flava	Deuterostomia	Hemichordata, Enteropneusta	XLOC_038933		Full	MSLLPTATKHGDGQQLCQEPNWYTDRGKVVQHGPAYQQPGEGWEQKKCTVCEMLDDERRAAQALHRAAFSTSMTTAFDEVRALQKSGSDMYDQKITAKEIAEKANEEVKDGESNSTVSVDDKNDDKADKTSQESQQNQAKPALSYIAMIAKAILNSPAGRLSLGSIYKFITDNFPYYRNCGTGWRNSVRHNLSLNECFVKAGRCEDGKGNYWAIHPIYLRDFARGDFRQRRRSRRRGRKKELDIGYVYPPMVMYNRLPTAVPMQSPYAEYARDYPMHMPYLTPQYTVYQPDYATQPIYGDKFFPPPPERPQTHIPTDKLMESAFRRPVSMMPTFAPHIPSSVAIPPPINSTLKRWPSGPSLHDHVLHQRLLKQ
Hpu_FoxQ2I-1	FoxQ2I	FoxQ2a	Hemicentrotus pulcherrimus	Deuterostomia	Echinodermata, Echinoidea	HPU_15609		Full	MNLFSIENLAQSDSKPNRFSPEIRYHPKMKVLVQQETQSGERPSSTESSIGALSPSDNASSGASSICDSPPSTKKPPHSYIALIAMAIINSQDKHLLLCDIYEYIMKRFPFFKDNERSWRNSIRHNLSLNECFIKAGRSGDGRGHFWAIHPANLEDFALGDYRRRQARRRVRSVSYSPYAYPSAIPSPIHPGYMPMTYAHYPDMISKSQLAMLPGIHPLRAHTAPYHPVSAAMFTPPPFPSTHPYCFSASVPATYRPDVAEKIPLTIPSSAYSNPITSTLSSPSTTTSDAAGYRIAHHVNPSFMYPPYSKPSSPPSMIPTASAWSSVGSC
Hpu_FoxQ2I-2	FoxQ2I	FoxQ2b	Hemicentrotus pulcherrimus	Deuterostomia	Echinodermata, Echinoidea	HPU_15608		Full	MTLFSIENLAQSDSKPNRFSPEIRYHPKMKVLVQQEEQSGERPSSTESSIGAQSPSDNASSGASSICDSPPSTKKPPHSYIALIAMAIINSQDKHLLLCDIYEYIMKRFPFFKDNERSWRNSIRHNLSLNECFIKAGRSGDGRGQFWAIHPANLDDFARGDYRRRQARRRARSVSYSPYAYPSAIPSPIHPGYIPMTYAHYPDTISKSQLAMFPGIHPLRAHTAPYHPVSAAMFTPPPIPSSHSYCFPTAVPATYRPDVAEKIPLTIPSSAYSNPITSTLSSPSTTTSDTSGNRIAHHVNPTFMYPPYSKPSSPPSMIPTASAWSSVGSC
Spu_FoxQ2I	FoxQ2I	FoxQ2	Strongylocentrotus purpuratus	Deuterostomia	Echinodermata, Echinoidea		NM_001079550.1	Full	MTLFSIENLAQSDSKPRFSPEIRYHPKMKVLVQQEEQTSERPSSTESSIGALSPSDNASSGASSICDSPPSTKKPPHSYIALIAMAIINSQDKHLLLCDIYEYIMKRFPFFKDNERSWRNSIRHNLSLNECFIKAGRSGDGRGHFWAIHPANLEDFARGDYRRRQARRRARSVSYSPYAYPSAIPSPIHPGYIPMTYAHYPDMISKSQLAMLPGIHPLGVNTTPYHPVSAALFTPPTIPSSHPYCFPATVPATYRPDVAEKIPLTIPSSAYSNPMTSTLSSSTTTSDAAGYRIAHRVNPTFLYPPYSKPSSPPSMIPSAAAWSSVGSC
Lpi_FoxQ2I-1	FoxQ2I	FoxQ2a	Lytechinus pictus	Deuterostomia	Echinodermata, Echinoidea	LOC129269044	XM_054906495	Full	MTLFSIDNLAQSDCKPSRFSPEVRYHPKMKVLAHREEQSDDRSSSPESSIGALSPSDNTSSGASSICDSPPSAKKPPHSYIALIAMAIINSQEKRLLLCDIYEYIMKHFPFFKDNERSWRNSIRHNLSLNECFIKAGRSGDGRGHFWAIHPANLEDFAKGDYRRRQARRRARSVSYSPYAYPSGIPGPIHPGFIPMTYAPHPDMITKSHLAMFSGVHPLTVSTHHPVNAALYTPPQMPTSHPYCLPTTVPATYRPSVAERIPLTIPSPMFSNPMTSSLSSSTTTSDAAGYRLAHGISPSVLYPSYSKSSSPPSMLSTSYEAWSSGGSC
Lpi_FoxQ2I-2	FoxQ2I	FoxQ2b	Lytechinus pictus	Deuterostomia	Echinodermata, Echinoidea	LOC129269046	XM_054906497	Full	MTLFSIDNLAQSDCKPSRFSPEVRYHPKMKVLVHREEHDRSSSPESSTGALSPSDNTSSGASSICDSPPSAKKPPHSYIALIAMAIINSQEKRLLLCDIYEYIMKHFPFFKDNERSWRNSIRHNLSLNECFIKAGRSGDGRGHFWAIHPANLEDFAKGDYRRRQARRRARSASYSPYAFPSVIPGPIHPGYIPMTYAPHPDMITKSHLAMFSGVHPLTVSTHHPVSAALYTPPHMPTSHPYSLPSTVPAAYRPSIAERIPLTIPSPMFSNPMTSSLSSSTTTSDAAGYRLAHGISPSVMYPSYSKSSSPPSMLPTASTAAWSSGGSCDL
Pmi_FoxQ2I	FoxQ2I	FoxQ2	Patiria miniata	Deuterostomia	Echinodermata, Asteroidea		HQ148091	Full	MTLFTIDKITEKAAPRPAAHHHHARRFQPYHPYPTVSDAAPVGYPAYLGKLAHSSPLPVTGPSGQRRDECLNSTGGSPSVSPGGYSAVSSSEAGSPEPEKAPSKVTDKNNNKKSDTDEHKKPPHSYISLIAMAILASPEKRLLLCDIYQYIQENYPYYRNNDRSWRNSIRHNLSLNECFIKYGRSGDGRGNFWAVHPANVEDFSRGDFHRRRARRRVRASDMMLHGYSVYHPYAAPSTPAHAYPVPVAATPLGFVPMTVTTLPPYPVSPAVYPPSSYPAAGYPVPTLNPLPPMTSASTSPVSTQRSSPLNLAIPGKSSPVFTTSYEHAPVSLPSSYPSTQPSYVYPPSTTQSPFHYSPPTSRDSPLARYPPTTLGLAPAPGYGSPLARYPPTTLGLAPA…
Poc_FoxQ2I	FoxQ2I		Pisaster ochraceus	Deuterostomia	Echinodermata, Asteroidea	g10123.t1		Full	MTLFTIDKITEKDSHRPATNAYHPRRFQPYHPYPTLSSDAKFPSFLGDLAHHRDPVMTDGRDGLNSAGGSPSSPDGLSNVSSSPEPEPTPTIKTEEKNKSKSDQDSKPPHSYIALIAKAILASKEKRLLLCDIYQFIQENFPYYRNNDRSWRNSIRHNLSLNECFIKYGRSGDGRGNFWAIHPANVDDFSRGDFHRRRARRRVRASDIMAHGYSIYHPYGTSAYPMPVAPLGFVPMTVTTLPSYPHPVAPRMYPASTPLYPSAAPMSYPVSAPPTPSSAPSRVSTSPLSVHIDRPSPPQPGVMPLRDVSPIYDAVRLSPPNSYPLPVPGYPYSPPLQYGSPTSSVTTPLSGYPPSTLGLTYPAGYCYPTMSSAATTSFGSYRGNSSSMRQYSN
Aru_FoxQ2I	FoxQ2I	FoxQ2/FoxB1-like	Asterias rubens	Deuterostomia	Echinodermata, Asteroidea	LOC117305381		Full	MTLFTIEKITEKAPHRPATTAYHPQRFQPYHPYPTLSSDAKFPSFHGDLAHHQVPGLMDGRDGLNSTGGSPSSPDGLSNVSSSPEPEPTSSLKSEEKQKAKSDKDSKPAHSYIALIAMAILASKEKRLLLCDIYQFIQENFPYYRNNDRSWRNSIRHNLSLNECFIKYGRSGDGRGNFWAIHPANVDDFSRGDFHRRRARRRVRASDIMAHGYSMYHPYSTPSYPVAPLGFVPMTVTTLPSYTHPGAPSMYPASSSLYPSVAPMSYPVSAQPTPSSTPSRASTSPLSVHIDRPSPPQLSVLPPRDLSPTYDAVRLSPPSYHLSLPGYPFSPVQYGPPTSSVTTPLSGFPPTTLGLTYPAGYCYPTMTSAATTSFGSYHSNTSSMR
Ajap_FoxQ2I	FoxQ2I	FoxQ2	Apostichopus japonicus	Deuterostomia	Echinodermata, Holothruoidea	evm.model.Chr14.175		Full	MTQFTIESLTRKDNTYEKTADSPPPPSSSQRKTFIDAMTLLSSGQPLSWDEDEVTSDARAREPNSSESGKNRDSSFRGSTETLPISDDSSSSLSPASSTTSSPTGNKSGNSSTNRQKPPHSYIALIAMAILNSSAKRLLLCDIYEYIMENFPYFRNNERSWRNSIRHNLSLNECFIKAGRSDDGRGHFWAIHPANMDDFAKGDFRRRRARRRVRAITDYDFIGYPYYPTPHLPGQFGYVPMTYSSVSSMFPSGITPYMTPRLPPHPATLSSAYISHAAAVTNTVPSLSSSPLPCLSTSPVSSVGSPPPVNRFSPPACTSSITSSPVHRIPYSTSAITQRPSTIFAPYASEPWTAISRTYHPYTQFHKPY
Aja_FoxQ2I	FoxQ2I	FoxB2-like	Anneissia japonica	Deuterostomia	Echinodermata, Crinoidea	LOC117113593	XM_033256983	Full	MALSKTSLSSGTLTNINEQDSFGLTVPLSPPSSETGNDGSSPNASPVKETKPIFSYIALIAKAILNSSESRLLLSDIYQYIMDNYPYYRNNDRSWRNSIRHNLSLNECFIKSGRSNDGRGHFWAIHPANVEDFMRGDYRRRRARLRVRATITAKSYETPYYPYSTPNCVYGGTGSYVTMSRSVSSNRVPYTTSPYMAPNSLSPYDMMPYNTTVSSVDSVMSMPTPSLFTPSSSSLTGSSSNTVCSTMTSQHSQQASEMETSMHVASITPPSSPENQANAYKTYFNRVATAFNSTDSMIATTLNNNSHQMFSLGAPYPTYTV
Aja_FoxQ2II	FoxQ2II	FD5-like	Anneissia japonica	Deuterostomia	Echinodermata, Crinoidea	LOC117109339	XM_033251637	Full	MTTSIKPIMVPQLAPQPIYSHPAFDRCALPPVRTSYPPNQLPLCFAARPYIGMYQTLSGNQFIFPSITNAGTQPMHEMLPFDKYVAARHTFLHQQEPKPNHSYIALIAMAIMNSPDKKLILSGIYQYILDNYPYFRTRGPGWRNSIRHNLSLNDCFVKICRSANGKGHFWAIHPANFHDFSKGDFRRRRAQRQVRKHMGLITEDEDESPCSSPELSKLSVDEQLELNQTRTTVSSSGSSGILPNHDCHPNIVSNKIDTCKNNNSKIRRKRMFDIESLLAPNDVYVQPDEETSSKKVKLSTDELNVNGHVKSTTNYQQLAIKIEDCQNQDNVKVKIELN
Tca_FoxQ2II	FoxQ2II	FoxQ2/lin-31	Tribolium castaneum	Ecdysozoa	Arthropoda, Hexapoda	LOC657858	XM_008202469	Full	MCSNETPANTSPRLPMPFALEGGPRALLPIDQYRLQLYQYAVAERLRYPLLNPFPTPLTCYPLFPRALQPEEPKPQHSYIGLIAMAILSSPEGKLVLSDIYQHILDHYPYFRTRGPGWRNSIRHNLSLNDCFIKAGRSANGKGHYWAIHPANVDDFRKGDFRRRKAQRKVRKHMGLAVDEDGADSPSPPPLSVSPPVVPGPSTSVYHTVPARGPSRKRQFDVASLLAPDSGEDTNEEDIDVVSSDQHQETSPKQWPNMFPIVNYYQALLQARPGTTAETATDTTDS
Dme_FoxQ2II	FoxQ2II	fd102C	Drosophila melanogaster	Ecdysozoa	Arthropoda, Hexapoda	fd102C	NM_143694	Full	MAHSDICALQTTTADQDQGTSSRDSNVPKPSLPNIYPLGTTRTSQAQSTTMTLEQYRLQLYNYALNIERLRCPQYGGTGGSGASAPWLHLSPYGHHGSGSLPSVNRMAALSTISLFPQTQRIFQPEEPKPQHSYIGLIAMAILSSTDMKLVLSDIYQYILDNYPYFRSRGPGWRNSIRHNLSLNDCFIKSGRSANGKGHYWAIHPANMEDFRKGDFRRRKAQRKVRKHMGLSVDDASTDSPSPPPLDLTTPPPPSSQSALQLSALGYPYHQHYIGQFFNRSSAPGMTHYSPPDPALLMQRQEANNLDQTIQPTQLQQPHSHHQHFAYINSTTTTTIANMFSQTRKRQFDVASLLAPDVQIVDIVSEDQESSVTPTTSARTTTQTHHTVITKQTIHREVV…
Ptr_FoxQ2II	FoxQ2II	FoxQ2	Parasteatoda tepidariorum	Ecdysozoa	Arthropoda, Chelicerata		QIC35031	Full	MMCRSDPSFAALNKVLAATDQNPFAPPAVNPAAALAEFQRLQIYDYNRLRFHPFGLPYGLAGTFPDTGQYGFSPFVRFDPRTARFATEEPKPQHSYIGLIAMAILSCPEKKMVLSDIYQYILDQYPYFRNRGPGWRNSIRHNLSLNDCFIKAGRSANGKGHYWAIHPANIEDFKKGDFRRRKAQRKVRKHMGLSVPDDDDSPAPTPPPRPPLEVTAPLVDPQRHHKMLQSPPHPVKLTIARQKRQFDMESILAPDPSPSTDSPRLTECESPRRGAFSHSPGSESPKDILPPNYFQAPGVAPPARRAMQWTVSLPLQSVGVPQRLNTFGPYVGSTPCWSSAASLLTYSVSGRGANSSEVSPCSSTPMQSPLVHRWQESINRVMDADNKLEH
Sma_FoxQ2II	FoxQ2II	FoxQ2	Strigamia maritima	Ecdysozoa	Arthropoda, Myriapoda		SMAR012448-RA	Full	MCSNESSAASAASLLPYGQTPTYNPLASSAAAALDNYRLQLYNYACMDRFRYAHPALAAVASPYAAYGSHDGAAAAAFALSAAYAAKLDPRCAYRIPEEPKPQHSYIGLIGMAILSSADKKLVLSDIYQYILDNYPYFRSRGPGWRNSIRHNLSLNDCFIKAGRSANGKGHYWAIHPANVEDFKKGDFRRRKAQRRVRKHMGLSIPDDDDSPSSTPPPPQPVVSYPHPNVSSDAAPVSSTTVGKSRKRLFDVESLLAPDQPDQPTPTSDSECDDGQSSRVVDEASSSRKCSPDSTENGLVIARGGPCWPYLNANSEMSRWHEAVSRILIRTHQNDEGMATSKMIKLHQAGL
Cel_FoxQ2II	FoxQ2II	fkh-10	Caenorhabditis elegans	Ecdysozoa	Nematoda	182874	NM_060275	Full	MEEILRQFLSSSNHSLKDSPFPMIPLSFDTSIMSPTECQQPKPQHSYIGLIAMAILSSPQKKMVLAEVYEWIMNEYPYFRSRGAGWRNSIRHNLSLNDCFVKAGRAANGKGHYWAVHPACVKDFERGDFRRRRAQRKVRRHMGLQVEDGDSSDEEGSPGSDPSPPIFPTALWNFNCAPRAPIKSFTIEAILEHH
Pca_FoxQ2I	FoxQ2I	FoxC1-like	Priapulis caudatus	Ecdysozoa	Priapulida	LOC106814883	NM_001323482	Full	MTLFSIEGLMAERHQKPRDLVPPYSSCSMQFYHGQVDNHQLPAENQESRLLAVTDETTTSDSDSEPTQPTTSAKPSAADDEKKESAVRSPKKPNYSYIALISKAILSAANKKMLLSEIYQFIMDSHPFFRNEDRYWRNSIRHNLSLNECFIKAGRSENGKGNYWAIHPANVGDFGKGDFRRRRARRRARKSQLLSELSQRYRVATPPYYPMQYCPLSPPLPFAAPSPSTPPSLVATSHGFFPSVASSQASFTHASFSSAAAAAVSSHAAPLQTSMLLSSAALSSYPVHGFLRSHTPAAPLSTPSLTNSSLLAPAGFTPPSPMSAPPAFPPHPSFQQWTDRNYGLTSLLSRMPPVHKLPMY
Eka_FoxQ2II	FoxQ2II	FoxQ2	Euperipatoides kanagrensis	Ecdysozoa	Onychophora		LT560249	Partial	RYALPGYTNSTYSVNPYTMVHGQDSISHALSHLNKYDPRSRFLHEEPKPSHSYIGLIGMAILSSPEKKLVLSDIYQYILDNYPYFRSRGPGWRNSIRHNLSLNDCFIKAGRSANGKGHYWAIHPANLEDFQKGDFRRRKAQRKVRKHMGLSVPDDEDSPSPPPSSTTSVSWQGNGVVNTQITPKTDNLANTVNTSVNVININTTSLPTRKRQFDVESLLAPDRDDVNRICSKSPVDINTDDTGSISVDYSREGSDKNDDDLIDPRDDIKLDNNSKLEDHDDSILTTKSSDDENVHYSAWRTPTPSHCWPSQRSAFHSTSSASHVPSAWNALATSHGFSIMSSPYPRESVNSGDSDVSAAERW
Hex_FoxQ2II	FoxQ2II		Hypsibius exemplaris	Ecdysozoa	Tardigrada	manually curated		Partial	RNFYPFSGMAILSVPEKKMILSDIYQWIQEHYPYFKTRPQGWKNSIRHNLSLNACFHKNGRSATGKGHYWSIHPANVKDFERGDFRRRKAQQKVHRMMGIAV
Cgi_FoxQ2I	FoxQ2I	FoxQ2a	Crassostea gigas	Spiralia	Mollusca, Bivalvia	EKC20378.1		Full	MIPSSFSIDFLTRDDRYRSDDSSKDVARCSTSPDPQSSSCESESSTGDNAESIAEVLLSLDKTIKGGINRDPSKEKPPHSYIALISMAILSTSDRKMLLSDIYQYVMDNFPFYNNKEKAWRNSIRHNLSLNECFVKNGRADNGKGNFWSIHPACVEDFARGDFRRRQARRRARKSMKEPAERPLRPDCSYNVGYVPMTSSPLGYHGYPRQVLYPQKNFHSVPQMPASITSHHVTQMSPPSAYFSPMHIPHPNSQSQQFLSPTVHPSVSYSQHCW
Cgi_FoxQ2II	FoxQ2II	FoxQ2c	Crassostea gigas	Spiralia	Mollusca, Bivalvia	EKC22265.1		Full	MQPAHYDSGCFQNGIYGSSTNFDGSTIKLHHGHYSETSDPCFNGLFSNVSSPGNFLPRDPPSYAESTTIFHPGFVPNSSPSYYKMSTGRQEIPEYGITRGGGEQILSKVDIMDQTTGSLDITPRYDTDGARLMHETDLNSSHEDNVKLENSVEYKPEMQGLQTNIPGSETHLTHNDSGSKTESKDDKIEPVDQTNPEKGHDEKARGNADVKPALSYIALIAKSILESSQKRLSLGSIYSWIEKNYPYYQNRGQGWRNSVRHNLSLNDCFIKAGRCEDGKGNYWAIHPANIQDFMRGDFRQRRRSRRRGRKKEVELGMYHLTNGYSPLTPSVPFSPSATAFNSIYSPYTEAERRAYRLDEALLRQSMNNPFMKWYHNGVPNGTYPAQNGGCNTGMYNNTS…
Cgi_FoxQ2III	FoxQ2III	FoxQ2b	Crassostea gigas	Spiralia	Mollusca, Bivalvia	EKC21576.1		Full	MLPYGIKVPISSPYIQSSQMAIELQRAQQFYDYSARMHYGIRGYPNALGLTSYQTHPSVDHYLQHYLYKDPRIRYLHEEPKPNHSYIGLIAMAILSSRDKKLVLSDIYQWILDNYPYFRTRGPGWRNSIRHNLSLNDCFIKSGRSANGKGHYWAIHPANIDDFQKGDFRRRRAQRRVRRHMGLAVPDDDESPVPSPSETNWADHEDAILQRPRRSYSEELSNADDECLDITNETENSLSLSEEANSPSEKKTEQQTNLDLKVTESERVPPKKRNFDMDSLLAPDTGIKHHRGDDTHFLPYEQTDKAEDTDIDVETEARDSPKISPESSSEKENVLDLSSQRDEITQQNSLKLNEDSSLSGNNGLVFGSSLRGFTPISPASSDAVQGSSESWSSLRPYLP…
Dpo_FoxQ2I-1	FoxQ2I	FoxQ2-1	Dreissena polymorpha	Spiralia	Mollusca, Bivalvia	Gene.20471		Full	MKYRTKEMTAASSEMANASSNDSGVSDSGYHSTNVSPGSANRQTPSPVDSGLESDNSPGSKGNRQIDDVLAEFENLKSSTSAAQEGGAVVGADGKPTHSYIALISMAILSVPERKMLLCDIYQYIMDTFEYYNNEEKPWRNSIRHNLSLNECFIKAGRSDNGKGNYWTIHPACMDDFARGDFRRRQARRRAKKCTKTVSGSHMERSAYNINIGYVPMTSSHIGYHPYSNAASMQHAYYKQQSTAFSPVSQAQSSMTARTSPLTSQSNPMTDTEQSVYWPEYSYMSNPAMSAAAQRFLADHTGATAFTMQAYAQQAALASSLHYQHM
Dpo_FoxQ2I-2	FoxQ2I	FoxQ2-2	Dreissena polymorpha	Spiralia	Mollusca, Bivalvia	Gene.20443		Full	MNTFKIEYLIKEMEAASTDMVYRRSNDSGAYDNGYHSTNVSPGSVNRQTPSPTDSGLESDNSPGRANKDNRRIDDVLAEFDNLKSSTSLSQESGDGVRADGKPTHSYIALISMAILSVPERKMLLCDIYQYIMDTFEYYTNEEKPWRNSIRHNLSLNECFIKAGRSDNGKGNYWTIHPACIDDFARGDFRRRQARRRAKKCTKTVSGSQMGRSAYNINVGYVPMTSSHIAYHPYSNAASTYFKQQSTAFSPVSQAQSSMMSHMSPQVNDISRTHPPAYWSEYSYMSNPSMSTSAKRFLVDRNGATVFTVPDYAL
Dpo_FoxQ2II	FoxQ2II	FoxQ2-3	Dreissena polymorpha	Spiralia	Mollusca, Bivalvia	Gene.33683		Full	MEPHIPFFLSNAGSSTGSTAAHLEFQRAQFQEYAQRLQMGIRTFPGHYQGLNSLAYQGHLINPYFHPYLCKDPRTRYVHEEPKPNHSYIGLIAMAILSARDQKLVLSDIYQWILDNYSYFRTRGPGWRNSIRHNLSLNDCFVKSGRSANGKGHYWAIHPANIEDFQKGDFRRRRAQRRVRRHMGLSVADDDEDDSPAPSPVPPSQPGSAVWTSTDEVPSGFTEDLSKERIHHQSSTESINEAENGALDLVSPIRKARRQFDMDSLLAPDPQSKIKSSIVYFPPGHFHKLPLYPTSLGLHLSTQSTSTLKAEYQREINQENGAKNEDDVNNDNNEVRSESDGLDDSKRQQTEEENERANDSPQDDDIDVSTSSQGSPSEKRSLDNKSPSNEKYNGSENGG…
Dpo_FoxQ2III	FoxQ2III	FoxQ2-4	Dreissena polymorpha	Spiralia	Mollusca, Bivalvia	Gene.16056		Full	MYNTTMQSGYLEGSGFQNGLYSSLGYDGSAIKLHHGHFQETQDNCYHGYNSAITGNVHYSSREPPSYTESAVFHNGYLTGSGSPYYKMTGSGDFGGLPREGMLLKTDIMESQLHESGIGQRFESETSDLNDVQSDHHHHSHQNHQTASHTGEHNMKLVSDQLSDYKTDLSLQESLSPNNSSECLNAIDIKSQDECGKADESVETSGATPEDDKARGNSDVKPALSYIALIAKAILESTQKRLSLGSIYNWIEKNYPYYINKGQGWRNSVRHNLSLNDCFIKAGRCEDGKGNYWAIHPANIQDFMRGDFRQRRRSRRRGRKKDCDLGMYHMANGYIGTTPPLGPSVSFNPAPALSSIYSPYTEAERRAYRLDDALLRQNMNNPFMKWYHGNNNYGNQATG…
Dpo_FoxQ2I-3	FoxQ2I	FoxQ2-5	Dreissena polymorpha	Spiralia	Mollusca, Bivalvia	Gene.49993		Full	MDQTTLHLPALASAMTSPNIGDHVITTPHELTRASSDLILKSPKSKCKPPKDAHDQTSGLEDETLKSPGLSYIALISMAIQSSSEKRMLLSEIYSWISERFPYYQLKDKSWRNSIRHNLSLNECFVKIGRSENRKGNYWAIHPANIEDFAKGDYRRRRARRRVRKCDEDLQRLCSETPEVELPVFPCQHKVASQEGYVPMVTTLVPANFLAILGLQQMKPNNYWMSSVRYSQCDLPQPSSYMDSRDVAYIADGKDYHDVPYKRQRMDSASPPYVQFDEPSMTYSTTLLPDSAPKLNTNVNVCEAPVCGFYSPSQQV
Dpo_FoxQ2I-4	FoxQ2I	FoxQ2-6	Dreissena polymorpha	Spiralia	Mollusca, Bivalvia	Gene.151234		Full	MDQTTLHLPALASAMTSPNIGDHVITTPHELTRASSDLIRKSPKSKCKPPKDAHDQTSGLEDETLKSPGLSYIALISMAIQSSSEKRMLLSEIYSWISERFPYYQLKDKSWRNSIRHNLSLNECFVKIGRSENGKGNYWAIHPANIEDFAKGDYRRRRARRRVRKCDEDLQRLCYETPEVEVPVFPCQHKVASQEGYVPMVTTLVPANFLAILGLQQMKPYDYWMSSVRYSQCDLSQPSSYMDSRDVAYIADGKDYHDVPYKRQRMDNASPPYVHFVEPSMTYSTTLSTDSAPNLNTNVNVCEAPVCGFYSPSHQV
Pye_FoxQ2I-1	FoxQ2I	FoxA4-A-like	Patinopecten yessoensis	Spiralia	Mollusca, Bivalvia	LOC110447204	XM_021492744	Full	MNKDRAPKRNIDDESETVLPCKVAKCETLVDCDQTVNENVSSRKPNLSYIAMISMALQSVPSKQMLLSEIYEWISEHYPYYRQEDRSWRNSIRHNLSLNECFVKSGRSESGKGSYWSIHPANMEDFGNGDYRRRRARRRVRKCDDELRTLCEPSCVSGESTLQTLQASPVVQFYSGYVPMSSTYVSTSYLNSMFGTEKILNRENQVRNLHQTNRFILPNTVCLPNLQTFTGNRLSTED
Pye_FoxQ2I-2	FoxQ2I	FoxE4-like	Patinopecten yessoensis	Spiralia	Mollusca, Bivalvia	LOC110455029	XM_021504913	Full	MISSTFSIDYLTSKVNRCGGEDSLRRSPVPSLSNSSSGTESENPESIVKVLLSLDKTMKSNIGDATDGKPAQSYIALISMAILSSPNQKMLLCDIYQYIMDNFRFYNNTNKAWRNSIRHNLSLNECFVKSGRSENGKGNYWSIHPACIEDFSRGDFRRRQARRRARKSMKEVDAVMSSIKGRMNSMIYVPMTSSAVGYHNQLPYSYTQNGFSDVCGSSIAPPTSTPSFFQQTSPELHRLPHPSQSQNMAAW
Pye_FoxQ2II	FoxQ2II	FoxJ3-like	Patinopecten yessoensis	Spiralia	Mollusca, Bivalvia	LOC110443647	XM_021487993	Full	MCNTNPSAVLIPYGLKVPNPTPYMPFGTNVSQMALDLQRAQFYDYSTRLQYGLRAGYPNSLGLTPYHAHPGTDPYMHPYLYKDPRARYIHEEPKPNHSYIGLIAMGILSHRDNKLVLSDIYQWILDNYAYFRTRGPGWRNSIRHNLSLNDCFIKSGRSANGKGHYWAIHPANLEDFKKGDFRRRRAQRRVRKHMGLSVPDDEESPTPSPTSTSITWDENDPITETEDKRELDETSDKPDTGMHDPATINSMNMMVVENTINNHQQTRSKKRLFDVESLLAPDNFDTKRHCLNESRFRTVDRKLAIEEDVTVDVGTDNVQNTDIENEQSPKDLSLTNTENSDGNTDKENVVARVSGTIVPVSGEMYGDVTPGGEKDIIRQTGMLFSSVGSDSVWKHGCKN…
Pye_FoxQ2III	FoxQ2III	FoxE1-like	Patinopecten yessoensis	Spiralia	Mollusca, Bivalvia	LOC110461732	XM_021515362	Full	MQHTHFEPNGYQSGLYSGSPSYDGSSIKLHHGHFQETPDTCYNTFLSPTSSPGNYISREPPSYAESTLLHGGFVPNANSAYYKMPSGRQMDISDYGLQRSSDGLLTKSDILDNGHPNHGLDQIHPRYDALGGGSNVVGGGEAESRLTDSGLNSHHEEVQHIKLEANHEYKQDIQPIQQQRLSPGIAEPEVPQETKDETLKVEKEIEPIDIADPSKGHDEKAHGNADVKPALSYIALIAKAILESAQKRLSLGSIYSWIEKNYPYYLNRGQGWRNSVRHNLSLNDCFIKAGRCEDGKGNYWAIHPANIQDFMRGDFRQRRRSRRRGRKKDCDLGMYHMTNGYAPLAPSVPFSPNTTAFSSIYSPYTDAERRAYRLDEALLRQSMNNPFMKWYHNGVPNTG…
Mmer_FoxQ2I-1	FoxQ2I	fkh-2-like	Mercenaria mercenaria	Spiralia	Mollusca, Bivalvia	LOC123565394	XM_053549122	Full	MNTKTQHPFSIDFITGEAMRSENDDLGLNMYNPDQLADNMEKAPINNCRQTPSPTDSGLESDHSPSRLETHNASKDNSIAELQVLLSLEKNASGSKAKVTDSNADDKPTQSYIALISMAILSTPGRRMLLSDIYQYVMDNFDYYNNNEKAWRNSIRHNLSLNECFVKAGRADNGKGNYWSIHPACIEDFANGDFRRRQARRRARKSLKDTNQQHAPSSVYRYNIGYVPMTASHIAYHPYNNATAASSMYYPQSRVFPPMAHAHPQTTSSSAFLHTNQSQAQSSYLSGCAFSGPQGKSSQGFSASAQKLLADQTNSAALSMQAFAQQQLASSLQFQNW
Mmer_FoxQ2I-2	FoxQ2I	FoxD5-C-like	Mercenaria mercenaria	Spiralia	Mollusca, Bivalvia	LOC123566523	XM_045360701	Full	MFMPEKISDMYQEKLILPALSSAIDCDVGTGGSSSGALKSGDTVIDNKTCKDGHVNKQKKRRMDGNKSANSLNSELNMDSDLKSPGLSYIALISMAIQSSDSKKMLLSEIYHWISEHFPYYQMKDKSWRNSIRHNLSLNECFVKSGRSENGKGNYWSIHPANIEDFSKGDYRRRRARRQVRKCDEDLQRLCSNSPEVVKPPTPTSTENNCHDGYVPMISTIVPSNFLAAMGVEPAKSYEYWYPNTCPQPEDCKKSVYHPSNLDYKDSAKAETTYSGTNVPYYGRCFNRDNYNVTSPAESTVNVNVNVNVCGNTESNRPECYPYLERHFSSLSSQNYGQYWQDSYDQTPYYG
Mmer_FoxQ2II	FoxQ2II	unc protein	Mercenaria mercenaria	Spiralia	Mollusca, Bivalvia	LOC123565799	XM_045359589	Full	MCSSSSNSGTLMPFGLKMNGGQLPYYAASASHLNMDIQRAQLQDYAQRLQLGLRSFPGQVAGLNPLAYHGHLMHPYLHPYFCKDPRARFVHEEPKPNHSYIGLIAMAILSVRDKKLVLSDIYQWILDNYSYFRTRGPGWRNSIRHNLSLNDCFIKAGRSANGKGHFWAIHPANLDDFQKGDFRRRRAQRRVRKHMGLSVPDDDEDDSPTPSPAPTHHSPNWATGSVEMNIDENTAEDRTTTPPVENNGLHCNPVSGNRPQGQILKQGFRRQFDVESLLAPDTEFYKKMRSGRLPSVNVEEPSEIFVFANESRIKGQTDDNLNDNINRNESVDNENKHKDDSKAHADVLNRNGDDENIQESNEDKKITIECDSDDASSVCDNEIVVNTPYASKYSNNQDT…
Mmer_FoxQ2III	FoxQ2III	fkh-2-like	Mercenaria mercenaria	Spiralia	Mollusca, Bivalvia	LOC123529871	XM_045310436	Full	MHHHSMTMQGGYLDTSGFQNGIYGTLGYDGSSIKLHHGHYPETQDTCYPGYSNTLSGGSVHYAAARDPPSYSESTVYQNGYIPNSTSSYYKMAGSGDFGVPRDSTGMLLKTDVIDSNLTDNVNIINHRFETENTVTDINSVQPESQTQANNNTSGLKLEEISEFKTDLSLQDSVSPNNSSECLTVDIKDQETCSKADDIIESETGGVVAEEDNARGNSEVKPALSYIALIAKAILESNQKRLSLGSIYSWIEKNYPYYVNKGQGWRNSVRHNLSLNDCFIKAGRCEDGKGNYWAIHPANIQDFMRGDFRQRRRSRRRGRKKDCDLGMYHVTNGYIGTSPSLAPAVPFNPTPALSSIYSPYTEAERRAYRLDDALLRQNMNNPFMKWYHGNNSYGNQTPG…
Cun_FoxQ2II-1	FoxQ2II	FoxQ2-1	Candidula unifasciata	Spiralia	Mollusca, Gasteropoda		CAG5134489.1_20047	Full	MLPYGLKVPAPYFPFAPTGSLTQAHLSTLDFQNTQLNDYNVRVQLGLRNYQNSLGLSPFHAYITDPYTQAYFYKHDPRARFVQEEPKPSHSYIGLIGMAILNSKDKKLVLSDIYQWILDNYPYFRTRGPGWRNSIRHNLSLNDCFIKSGRSANGKGHYWAVHPANVDDFERGDFRRRRAQRKVRRHMGLSVPDDDDSPTASPIPRWSHHDATQESERSQLDSLVSPDDHVLTPISPGCEHDQLLLLHQTPKYGNVHVQPRKQSRKRLFDMASLLAPDEDEHDSKSDQQPSDHDIHISHADLYHSRERKQEDPQLTTISDNSKDKHETNTNEDVDITVSHLSSESERELDASDDDCVQSDIQVTSGNESPEHELHRHDDDKDNGQSLSSIYVNKLNMTTT…
Cun_FoxQ2II-2	FoxQ2II	FoxQ2-2	Candidula unifasciata	Spiralia	Mollusca, Gasteropoda		CAG5115385.1_943	Full	MCAPSQGAMLPYGLKVPSPYFPFGPNGGLTQVHLSALDFQRSQINDYNVRVQLGLRNYQNSVGLSSFQAYFNDPYTQAYFYKHDPRARFVQEEPKPSHSYIGLIGMAILNSKEKKLVLSDIYQWILDNYPYFRTRGPGWRNSIRHNLSLNDCFIKSGRSANGKGHYWAVHPANVEDFERGDFRRRRAQRKVRRHMGLSVPDDDDSPTPSPTQSWTHNDVTQDSDVGHIDPLAIPNDHAVRPVQSRPDADHMVISHSNPTYGPVPGQPRKPSRKRLFDMASLLAPDDDDDEDKNGVQESHKQQMHSQQIHASGFTFHPIQEQKPQDNTDSLHDKNIDKIESNFIHEPVANINCDKKKDTHFFSDDENENDEIQVTSGEESPSEEQDSDYFTGRILLTSDK…
Cun_FoxQ2III	FoxQ2III	FoxQ2-3	Candidula unifasciata	Spiralia	Mollusca, Gasteropoda		CAG5115035.1_593	Full	MQSPHFDVSSYHGAVYGSAPVYETSGFRLHHSSYTADSDSTCYAGYTSPGVHAVQNYGCRDPGAYTEAASFYYASGGAASFDNSNSYKIQNGQMGVSECENVAATNVQEDNFLLKPHESLALNHLQSAYSNNSIHNSNNNNNCINIHEAQIHQAHNYQLSTNHHHKQHRSYDIPDNIVVSRLTPNVSDIFGQRTLKLESLKREHSPLDEQQNTPPASTSTAISINIEQGNKQYATSDKMNSTRSDISEVTLSKCSSETFLGKDTISEKKEEESGDNKPTMSYIALIAKAILESEHKRLNLGSIYNWIETHYPFYKNKGQGWRNSVRHNLSLNDCFIKAGRCEDGKGNYWAIHPANIQDFMRGDFRQRRRSRRRGRKKDCDVSMYPGSNGYLQSHGSSLT…
Les_FoxQ2I	FoxQ2I	FoxQ2-B	Leptochiton asellus	Spiralia	Mollusca, Polyplacophora		KU193720	Full	DELRFPSKPVDHVAEEFYRQNTMSAPGLPRSDISRRPSTRNGIDNMSSSGSENDSVSSASDNDSISLDSTESIAQVLLSLDRRSRVFPSTNNNTARPPQSPSSSDGDQKPPHSYIALISMAILSSPGEKALLGDIYQYIMDNYPYYNNTERAWRNSIRHNLSLNECFIKNGRADNGKGNFWSIHPACVEDFAKGDYRRRQARRRARKTTKETNLIAAQQGYGYNIGYVPMQSSTIGHHSYHSLTSQMFTLGPQVQSTVTGSPQEYHPYYGVTPEMMTLDSQLP
Les_FoxQ2II	FoxQ2II	FoxQ2-A	Leptochiton asellus	Spiralia	Mollusca, Polyplacophora		KU193719	Full	MCSNNATNVNMLPYGLRVPNPAPLLPLLGGMGQTPLDFHRAQVYDYSGRLNLQFALRGYPTMSPYHPMGNSADPFRHLYLYAKHDPRANFMHEEPKPSQSYIGLIAMAILSVPDKKMVLSDIYQYILDHYPYFRTRGPGWRNSIRHNLSLNDCFIKSGRSANGKGHYWAIHPANLEDFKKGDFRRRRAQRRVRKYLGLSVPDDEDSPSPSPTSTHQETWMEEKDGDDTTAQATAEGKPADDNAVILPNLSMTVSSITDHNCNRGPGAILENDNMRGVVQKTTGIKRRLFDMESLLAPDTDSPRAFKTFVATDLSIRREVREVREDSDTEIVVTDDRCSPSGDVTRQISVSSDSERTTLDQSGSSKSEEENEVSSTDNEQGTNGLNLNIKSWRDNKQNQV…
Lan_FoxQ2I	FoxQ2I	FoxQ2_1	Lingula anatina	Spiralia	Brachiopoda		lana_g26906.t1	Full	MSMALFHPFSIESLTSGIGAPMQYGDYQRPEYLSTPSLNFTALTRAVDPEDDAAFPIPNLHSSSSAGSSGLPSPASTSSVSEGTAPSPSPSVASTSSDTALDLTQTLRSLERTSDRLTATSEDKSGKPSLSYIALISMAILSTREKKMLLSDIYQHIMDNFPYYSNKEKAWRNSVRHNLSLNECFIKNGRADNGKGHYWSIHPACIEDFSKGDFRRRQARRRAKRSSPDTSSLKMNQSQHSKLNYHYSLGYVPMTSVMSSYSSYHPYASPATRYQAPPLHHYPHSAQNPHTLFPALSQALPQDIFLSSTNSSCKYASLPDHQTPELPIDFKPYFYK
Lan_FoxQ2II	FoxQ2II	FoxQD_2	Lingula anatina	Spiralia	Brachiopoda		lana_g60.t1	Full	MQPSSGPQMPFVPTTASPATLIPFSGLKVPNPTYPALSASGSGLSAVAAAVMTHPSLLTAEFHHRAHLYDLSRLQYGFHGYHPHAFSPYHPAAGSPGFAHAFLYGRTTADPRTRFLHEEPKPSHSYIGLIAMAILSVKEKKLVLSDIYQWILDNYAYFRTRGPGWRNSIRHNLSLNDCFIKAGRSANGKGHYWGIHPANIEDFKKGDFRRRKAQRKVRKHMGLSVPEDEDSPSPSPTAPPSDWQRRMFADSPCPSSDADDKDAVQDKTIAAPSSPVAEEEELITVLPISSASRKRMFDVESLLAPDDDSKCNKTKRQRVEEDFASTSETKLTEDDNTDPEERKVNDNKESREIKTEANTCSRESPPVARQLITGGYRHHTGELVSFSGTGFMWPRLSPH…
Lan_FoxQ2III	FoxQ2III	FoxQD_1	Lingula anatina	Spiralia	Brachiopoda		lana_g9558.t1	Full	MQFTTMQGSCFQAAPPAQYQTSLYRPTDMFDSAMKLPHSPELGDAFSSCLGMSRAPPSYSESTMICAASPPLQPIPNSSTSYYKLGGGGGWNDFNVFGTNSPVLADQKQSYYADSKPVSGIQGYGSEVSVEQTHILSNPAPPEMKTEDCKHETSTADEQNSVADDTPQVTSTEKNGGDIASSAVVSNEGNAGNAEEEALQSLDKPEEKTKEQPSDQKPPLSYIALIAKSILESAEKRLSLGSIYNWIEKHFPYFKNRGQGWRNSVRHNLSLNDCFIKAGRCEDGKGNYWSIHPANLQDFMRGDFRQRRRSRRRGRKKDCEFAMHNGYMGGPGAPLSPSVSFNPAAALSSIYSPYTEAERRAYRLDEVLLRQSMNNPFMKWYHNGVNNTGYSNTCSLNNA…
Ttr_FoxQ2II	FoxQ2II	FoxQ2	Terebratalia trasversa	Spiralia	Brachiopoda		JQ88200	Partial	MNPYSLHPSLGIPAAHGALRPTASYPAVLRQPTVSTSSMLPQAHIATSPPLMGFRSPYPGTALYPPSFPMLHPHAAALAAFYAQHDPRLRFLHEEPKPSHSYIGLIAMGILSSPETKLVLSDIYQWILDNYPYFRSRGPGWRNSIRHNLSLNDCFIKTGRSSNGKGHYWSIHPANIEDFKKGDFRRRRAQRRVRKHMGLDVQGEEDDEDSLSPELPTIWGNQTSQTLTCDQEEHSSELVSQPTTLPVSNNSENQSQS
Ofu_FoxQ2I-1	FoxQ2I	Ofu_FoxQ2-1	Owenia fusiformis	Spiralia	Annelida, Polychaeta		OFUSG03081.1	Full	METLKLMSYQVNYISREGLSNAGFGDLNSYGPKITEIDDSCRQISDFSKYGTNNIPAAYRGLVATEDSLTSQMISPVLSQSDNSLQQNGCSMLQTSPDTREGSFKSCTPSPSIGSLISSPTPPIEQVSSPGSPETVISDIDEVLKSLENTAKGGASKAEKPHHSYVKLIVDAILSKPEKHMILGDIYQYIQDNFEYYNNEERAWRNSIRHNLSLNECFIKAGRADSGKGNYWSIHPACIKDFSRGDYRKRNARRRAKRGARGLQAQQPSTPYPYRQYVPMSSDTVSYPTPIPYPYQMPTVPQMPPQPHLQAPSIGYLGKYQQPMTAAYGQQVSMPDPLTAAYSSQPRATISYEPQTSMTNMDLYRPPYNYPSGNSGYHSNASMMHYPAINQGH
Ofu_FoxQ2II-1	FoxQ2II	Ofu_FoxQ2-2	Owenia fusiformis	Spiralia	Annelida, Polychaeta		OFUSG09682.1	Full	MAFQNVNIKVPTPILAQQMQQSADVYSALTRGVPPGAFSSSLGGQLLMPYMSRSVPGLPYPGVAPTALSTMHPYLPQHLAMLYKYHPRLQFVHEEPKPQQSYIGLISLAILSSPDKKLVLSDIYQWLLDNYSYFRQRGPGWRNSIRHNLSLNDCFIKAGRSANGKGHYWAIHPANVDDFQKGDFRRRRAQRKVRRAMGLSVPDEEDDSPSPPPVTSQPTWQQSPEHPGCVPTHNPMPKEIPSSPIACDIDISETKQNELDNHGTQRDVIPDKHDHIPHQSFGKKNSPVMNDVIVPAPTSGKIKRAFDIDNLLATKTQNKRPKVECVPNTSNEFTQSTSTTTVTQRDPKHSYPNLQFLQSQHYELLQSQASSYLATSCSSHPLLNPLSQLSVVAESQTAN…
Ofu_FoxQ2II-2	FoxQ2II	Ofu_FoxQ2-3	Owenia fusiformis	Spiralia	Annelida, Polychaeta		OFUSG09683.1	Full	MEIETRQQMKPYGQHSTMNMPTMSGLTLSEHMVPTPEMAQQIQEYNSRVQLVLQGFQGHVMPMPMPISYPTSILPVPHPLQAGFPRPGFPASFLCREEPKPQYSYIGLIAMAILSSKEKRLVLSDIYQWILDNYIYFRQRGPGWRNSIRHNLSLNDCFIKADRSANGKGHYWAIHDANLEDFKKGDFRRRRAQNRVRKAMGLDITDNDDDDSPCPSPVVRLPVISWQGSGKQRTGSPPETSVCTPGPSFEASNMYNNDPKSTNMYPSNPTSTKDISSVQSSDLANPSCPAMYNFKPIEHADMFTSMSHKPRFYPQPVMPHLQSSAISQDRPRKKRAFDVESLLAPDDIYEAQTPKRQCQGNN
Ofu_FoxQ2I-2	FoxQ2I	Ofu_FoxQ2-4	Owenia fusiformis	Spiralia	Annelida, Polychaeta		OFUSG03083.1	Full	METLKLMSYQVNYISREGLSNAGFGDLNSYGPKITEIDDSCSQISDFTKYGTNNIPAAYHGLVATEDSLTSQMISPVLSQSDNSLQQIGCSMLQTSPDTREGSFKSCTPSPSIGSLTPSPTPPIEQVRSPGSPETVISDIDEVLKSLENTAKGGASKAEKPHHSYVKLIVDAILSKPEKRMILGDIYQYIQDNFEYYNNEERAWRNSIRHNLSLNECFIKAGRADSGKGNYWSIHPACIEDFSKGDYRKRNARRRAKRGSRGLQAQQPSTPYPYRQYVPMSSDTLSYPTPMPYPYQMPTISQMPPQPHLQAPSIGYLGKYQQPMTAAYGQQVSMPDPLTAAYSSQPRATFNYEPQTSITSMDLYRPPYNYPSGNSGYHRNASMMHYPAINQGH
Ofu_FoxQ2I-3	FoxQ2I	Ofu_FoxQ2-5	Owenia fusiformis	Spiralia	Annelida, Polychaeta		OFUSG03082.1	Full	METLKLMSYQVNYISREGLSNAGFGDLNSYGPKITEIDDSCRQISDFSKYGTNNIPAAYRGLVATEDSLTSQMISPVLSQSDNSLQQNGCSMLQTSPDTREGSFKSCTPSPSIGSLTPSPTPPIEQVSSPSSPETVISDIDEVLKSLENTAKGGDSKADKPHHSYVKLIVDAILSKPEKRIILSDIYKYIQDNFEYYNNEERAWRNSIRHNLSLNECFIKAGRADSGKGNYWSIHPACIEDFSKGDYRKRNARRRAKRGSRSLQAQQPSTPYPYRQYVPMSSDTVSYPTPLPYPYQMPTISQMPPQPHLQAPSIGYLGKYQQPMTAAYGQQVSMPDPLTAAYSSQPRATISYEPQTSMTSMDLYRPPYTYPSGNSGYHSNASMMHYPAINQGH
Ofu_FoxQ2I-4	FoxQ2I	Ofu_FoxQ2-6	Owenia fusiformis	Spiralia	Annelida, Polychaeta		OFUSG03084.1	Full	METLKLMSYRVDYVTREAQNNTGFADLKNYGQKLNEKPGYGPKVSEITNYGNKVNDITNYSTNTYAEKSANQLPYNIPTAYNGLLAIQDSMASKMSSPVHNQSDHSRQQDGCKMLQTSPDMRESTSKSCTPSPPIGSHTSSPMGSLASSPTSSFEQISNPSSPETVISDIDEVLKSLENTAKGGASKADKPHHSYIALIATAILSKPEKRMILGDIYQYIQDNFEYYNNEERAWRNSIRHNLSLNECFIKAGRADSGKGNYWSIHPACIEDFSKGDYRRRNARRRAKRGSRGLQAQQPNTPYPYRQYVPMSSNALNYPPPMPFPYPQMTPQIPPVSQIPSQPHLQSSTISYMGKYQQPMTTTYAPHVSIPDPLTTTYSSQPRATISYEPQTSMTSMDLY…
Ofu_FoxQ2I-5	FoxQ2I	Ofu_FoxQ2-7	Owenia fusiformis	Spiralia	Annelida, Polychaeta		OFUSG08948.1	Full	MMDSTLRDTMSNDTEKPTQSYIALIATAILSKNSRKMLLSEIYSWIVESFPYYKGRDRSWRNSVRHNLSLNECFVKSGRGDNGKGNYWSIHPANMDDFLRGDFRRRRARRRVRKASTGSSAHDSLDGKRDNSQRFPYASGYTIMKTASVPVQDLIQMFGVQNVLSAEERQMVFFKRIIEGINTIPQSNPYEVGLEYPGIDANNNTEHSRQPYPPQKHELCVTVPTHTEFVMNDVNHDAAPLCEEMYSKDDEIERWHDTLPEIKLDDDFIMY
Ofu_FoxQ2I-6	FoxQ2I	Ofu_FoxQ2-8	Owenia fusiformis	Spiralia	Annelida, Polychaeta		OFUSG09684.1	Full	MDINPRVTHDGLFDSHMDFQEFAVPRVKVPPRSEAIKRHDVIQRDTKLNKTQASEVDKCDLKPGHSYIALISMAILNHPSNKLLLGDIYDFITDTFPYYRNLEDRSWRNTIRHNLSLNECFLKCGRSENGKGHYWTIHSACLEDFKQGDFRRRRARRLARHGEDGSSNNRSNAAGRLNRCRYEYVPMTSVEAVGYAVPGYRHYHPYALRFYNSTPMLSHCSVDG
Ofu_FoxQ2I-7	FoxQ2I	Ofu_FoxQ2-9	Owenia fusiformis	Spiralia	Annelida, Polychaeta		OFUSG20993.1	Full	METLQLMSYLVGGVTTDEPNTSNAPITTDVHNSGYKISDFTGYGANNLDNRYDMTAFHYKSTNQLPVNMSATYSGHLATRDSVTSHHCISNQNGCNNVPQTSPDMREPITSRTLSPSIDNLTASPNPSVEEISNPSSPESMISDNSDVYNMGKSIAKDGASKAVKPKNSYIGLIIEAILSKPDKRMILGEIYQYIQDNFEQYNNGERGWRNSVRYNLSLNGCFVKSGRANIGKGNYWSIHPECIEDFSKGDYSRRSIRHRTKRGEKGLKSHQSKSPSFSHQYHPKPAGSNRPPKANSKQMSPISHMPPQSQFQESSRSYIYQPPVTTAFGSQFNITNSLKTTYSSQPRVNISYEPQITLERSTDLYRAPFDNLYSNSGFHSNLADVSYSVNSQGYTCL
Ofu_FoxQ2I-8	FoxQ2I	Ofu_FoxQ2-10	Owenia fusiformis	Spiralia	Annelida, Polychaeta	manually curated		Full	METLKLMSYQVNYVTRETPSNSGFGEFNNYGPQITEINESGSKGSDLIGFGAKTLPSGIATYQNKSANEHPYNLPTVNHGLFGADASTTSPVLSQSDSLQQNGCNILQMSPDLREVTLKSCTPSPSIGSLTSSPTPSFEQISNPSSPETDINDIDAVLISLEKTAKGGATKPEKPNHSYVALIVEAILSKPEKQMILGDIYKYIQENFEYYNNEERAWRNSIRHNLSLNECFIKAGRADSGKGNYWSIHPACIEDFSKGDYRKRNARRRNRGGSKGLKTQQPNTPYPYQQYVPMSSDTLSYPPPMAYPYQIPSVPQMSLVPQMPSVTQMPSQPQLQTSTISCMGKYQQPMPITYGPQISVTGSLTNPYSSKPRATIHYEPQTSLPNMDIYRAPYNYLSS…
Ofu_FoxQ2I-9	FoxQ2I	Ofu_FoxQ2-11	Owenia fusiformis	Spiralia	Annelida, Polychaeta		OFUSG19661.1	Full	MAASKQDRNLPASTVPTNELCNMSQANMSNNEEDSILENTSLMNTLFSFGTLSEPGDIKVPLTPICEDIDKINVQKFGFQNDLQQPIQPQLTYHGYPGYSFVPVMPSIPAHSPPDFDCYKEYHPVPLQLPSPSQIPIPSSIRPTYASLQRVPKQEKIQAGAPGLVCNPYATPGFNPYRPKYYPHLMSCLSPPTSPTGNICDSYLGGVVSLYDDRTLSTSPIPHDRSDCVVPNQSLNETTNSLNSTYGPVDSTYSSLDNTSSTLNSTRSNISFNSSTSSCQNSTQFQPVRPWIINDAPRDAKRPQTVAPKVPSLTVEKDEHTNRQTSKIRPSRKRKQPDDEKPDVSYIEMITMAILSKPDRKMVLCEIYQYIRDNFSYYDNEVRAWRNSVRHNLSLNEFF…
Pdu_FoxQ2II	FoxQ2II	FoxQ2	Platynereis dumerilii	Spiralia	Annelida, Polychaeta		KF844238	Partial	RMQNLDSRAVSMASAGGLTGAGGLALPYAGLKVPSAAFAAAAAAAYHPGMSQAAFEFHRAQLYTDYSVRLHLGMRAYPGHGLSPYHPNPHDPLSHPFFAAKYDPRARFVQEEPKPQQSYIGLIAMAILSHKDRKLVLSDIYQWILDNYSYFRTRGPGWRNSIRHNLSLNDCFIKAGRSANGKGHYWAIHPANVDDFKKGDFRRRKAQRRVRKAMGLAVPDDDESPSPPPPTSAETIEWRNKMLAMEAEERMQQEQDKKGSSSDEAGDSKEAVFSPASRLSPRSE
Hme_FoxQ2II	FoxQ2II		Hirudo medicinalis	Spiralia	Annelida, Hirudinea	manually curated		Partial	QRWPSIENLPFRQLYLPDLGLTPELRALTGMLKDEREKPAQSYIGLIATAILESKEKRLLLGDIYKWVLKNYPYFKSRGSGWRNSIRHNLSLNDCFIKAGRSASGKGHYWSVHKANVDDFSRGDF
Lrub_FoxQ2II-1	FoxQ2II	FoxQ2-1	Lombricus rubellus	Spiralia	Annelida, Crassiclitellata	manually curated		Partial	VFPYGMIVPASPASVTGGGGVLPGGPPGYLPYPFPGTSAQMICEFARAPNHFQLYDYQARLQRLGFQGYALGSAGPGGFGAFHPGPGSFLSYLYGKHERPGASYPQEEPKPSHSYIGIIAMAILSSKEKKLVLSDIYQWILDNYPYFRRRGPGWRNSIRHNLSLNDCFVKSGRSANGKGHYWAIHPANMDDFQKGDFRRRRAQRKVRKAMGLAVPDDEDSPSPSPTPTAALQEWQARMF
Lrub_FoxQ2II-2	FoxQ2II	FoxQ2-2	Lombricus rubellus	Spiralia	Annelida, Crassiclitellata	manually curated		Partial	HNPLIDAILLQGSKHDPCGGGGVGGGLSCFGAEEQKPSHSYIGLIAMAILNSRDCKLVLSDIYQWILDNYSYFRSRGPGWRNSIRHNLSLNDCFVKSGRSANGKGHYWAIHPANLEDFEKGDFRRRRAQRKARKAMGLAVPDDEEGAGDSASVNGGLGGEASHQATGVNRSSSSDVKFPWSWTYDEGRHGSADLTSSGLELVRLCVASRRQSSVGANGKSRKRRSFDVESLLAPDD
Pha_FoxQ2I	FoxQ2I	FoxQ2b	Phoronopsis harmeri	Spiralia	Phoronida		MN734375	Full	TTVFVFGRKINMMASQLSVDHGRIISDGYQRQSCLPPTYGSHSLQPLNKMQQVSPNLTPADQCRDGRGSQRDEAVNNMLMSLETRARCMIPQSEDGSSGEKQKGVEKPFHSYIALISMAILSTKSRKMLLNDIYQYIMDSFPFYNTNEKAWRNSIRHNLSLNECFVKCGRADNGKGHYWSIHPACIEDFTKGDFRRRHARRRAKRNGHRTEVDVSQMSIGYRYNIGYVPMTASSGLGYPYSSYFNAPPVGFRPSYGAQEHTPQVYHHLAENAPMPNDAKNQQVYNINSW
Pha_FoxQ2II	FoxQ2II	FoxQ2a	Phoronopsis harmeri	Spiralia	Phoronida		MN734374	Full	SDDLYLPTITRSNTAGMCSSGLPEMAAGFPYGLKVPTPGVHFPPQLANGQAVPQGLTMLDLQRAQLYDYTARLQYAAGFRGYHPASAFHHPYHHHGNDALAFLYGKHDPRARFVHEEPKPSHSYIGLIAMAILSSPEKKLVLSDIYQWILDNYSYFRNRGPGWRNSIRHNLSLNDCFVKSGRSANGKGHYWAIHPANVEDFKKGDFRRRRAQRRVRKHMGLAVPDEDDSPSPSPSPSSPEWQGQNMPLDCSDSRSERSSEDSPLSLHSPVLGSTSPPVMPIKKRMFDVESLLAPDEEDKSSPEYQAKRARINRGGSDYFTDMKDQNEHSHTNHSVRDSRMLSVKIPSPRVHGSLQKASPIGLYPLRRSAFHFTGSSLQSMNDSISPCGQFMSPKSNTTE…
Ava_FoxQ2II-1	FoxQ2II	Ofu_FoxQ2-1	Adineta vaga	Spiralia	Rotifera	manually curated	CP075493 (chromosome)	Full	MQKESIDMTNYSMFLTAQQQLYDYAVRLRLTTSIPSDLHSLYTLQHRFGQEPKPSYSYIGLIAMAILSSPEQQLVLSDIYQWILDHYPYFRTRGSGWRNSIRHNLSLNDCFVKAGRSANGKGHYWSIHPANLADFLSGDFRRRRAQRRVRKSMGLAVPGDDDDDEDDVQDLLPIDGPEHLCEPSLTKSPTEKLRTNVNNLPLSTSTNSTNDSNDLLRRYFNDLQSMVMSSSLPSHVESTSRHQNSTKQTPQKRCFDVDSLLAPDQPRSIKRHKSHLDRNEDTFSPYSKSDGSTDTETST
Ava_FoxQ2II-2	FoxQ2II	Ofu_FoxQ2-2	Adineta vaga	Spiralia	Rotifera	manually curated	CP075496 (chromosome)	Full	MQKEPIVNGDISFPQPSLSHHPNYPMLLAAQQQLYDYAVRLRFSGGPPPPPPGSSALTGNSGPHHPSFNDPHSLYAFHQRHDPRLRCLLREEPKPSYSYIGLIAMAILSSPERKLVLSDIYQWILDHYAYFRARGPGWRNSIRHNLSLNDCFIKAGRSANGKGHYWSIHPANLADFSSGDFRRRRAQRRVRKSMGLSVPDDEEDEDEILPTNGTDHHFEHPLTKFPSDELRPNVTDLSLSSSSSSSTTTANSTGVTPTLLQRYFDDMQRVVASRLEQQQQQQQQNHNSQLFFPSPPQSLNTSRNPAITTTTTSTPLRPLSTTQNQRKRCFDVDSLLAPEQPCLIKRHKSSFDGNEDICSPDSKSDGSTDTDISA
Ava_FoxQ2I-1	FoxQ2I	Ofu_FoxQ2-3	Adineta vaga	Spiralia	Rotifera	manually curated	CP075494 (chromosome)	Full	MNLQESTYFNPDLSTKTFCSHQNIKSSNKPQESYVELIARAILSSPTYQMLLIDIYEWIVNEYPYFASLQSKAWRNSIRHNLSLNECFIRQQKSENGRGYYWGIHPAALDAFIHGDFRRRQARLRAKRADHPTIQSMPWMINTNPSFDCSLHQTQTYNYSYS
Ava_FoxQ2I-2	FoxQ2I	Ofu_FoxQ2-4	Adineta vaga	Spiralia	Rotifera	manually curated	CP075495 (chromosome)	Full	MNPQDSGYLSCSPPTDSIYSHEISKHKKPLTKPEESYVALIARAILSSSTYQMLLVDIYEWIAHQYPYFATLHSKAWRNSIRHNLSLNECFIRQKKVENGRGYYWSIHPASLDAFLRGDFRRRQARLRAKHANNSSIQPIPWMINTDVSMDYPIHQEQGYHY
Lru_FoxQ2II	FoxQ2II	FoxQ2	Lineus ruber	Spiralia	Nemertea		KT335968	Full	HCQRRQQRVIAKMCTNAPALIPYGIKVPNPAGGFTQFTNGMTQAAFDFHRAQLYDYTRLAAYGIRGYPAGAHHALTYHPHAQDQLAHAFLYNKHDPRARFIHEEPKPSHSYIGLIAMAILSVRDKKLVLSDIYQWILDNYAYFRARGPGWRNSIRHNLSLNDCFIKSGRSANGKGHYWAIHPANVEDFKKGDFRRRRAQRRVRKHMGLSVPDDEDSPTPPPVTATPPSWQNGLLVTDSHLDSQDSNGAKSPSICSQRAVAIPAIAPPPPKKRMFDVESLLAPDNDTRKERDIQTHSPNSVVTDLRVERSIGHCSPMQDRPEDLSEDRRSPISVHGQLSPHSDDGRGSAQDSPSGIRSSPRDRDDLQRGWPVTVPAIPAVWREGPSAFHSANPATAIAWS…
Sme_FoxQ2II	FoxQ2II	FoxQ2/FoxQD	Schmidea mediterranea	Spiralia	Platyhelminthes		JX091076	Full	MENSFITKSTQNNFFSINNSNVISKMIQSSMPISVMPVGPQNNPFSQNSMISLQPLLKAFHPVVGDFCKKTTQDDPKPNYSYIGLISMAILSTKEKKMVLSDIYQWIQDHYSYFQTRGPGWRNSIRHNLSLNDCFVKVGRSSNGKGHYWGIHPANIEDFKRGDFRRRRAQRKVRRALGLTCPDEDDTPSPSPTHSPKAFDWPITAHNETPNFQISDNSIHKMNSIIHNKTENDIPLISNSGYNPYFWPHNIEDEDKLKLIKSSQNSRTFDIENILNPVTKKVQLKEVFYNQFFSHLNFLNILNGIRFARQLPSTFFRENQVHQFLEFKHRAIANRSVNLMLKSVTNIEQT
Mme_FoxQ2II	FoxQ2II		Membranipora membranacea	Spiralia	Bryozoa	manually curated		Partial	KPTQSYIGLIAMAILSSSDRQLVLSDIYQWIVDNFVYFRMRGSGWKNSIRHNLSLNDCFIKADRCPNGKGHYWTIHPANLDDFVKGDF
Ili_FoxQ2II	FoxQ2II	FoxQ2/FoxQD	Intoshia linei	Spiralia	Orthonectida		ilin_|1026920853|gb|OAF69241.1|	Full	MNQPDNFDDKKKKSVSEQDKSDLEAYEKRLDFSTTKKYLSSSYTVSYLTNNSIKNPMYSQMPYQMPNYQQMINYSYPQAYQNMISKYHYNQAMYNSFYALPYQSHLTLSDPKPPHSYIGLISMAILLADDKKLVLSEIYDWIQSKYAYFRNRGPGWRNSIRHNLSLNECFVKSTRSANGKGHYWSIHDANESDFMKGDFRRRHAQRKVRQYMGIEDVDDEDDCESPPPLNYATLDTVTQNFLMKCSSILADKASNKCENEQNSLENLEKLSTQELSISKKLSTSKELSTSINLSTSKESIIKDVESKNTDDVENKDLPKSECSESPHNKTENSNRNITSDLSTTSIKSSNSSKRKTPLNYEKLNVKKSKNCSNFGIEFILGL
Hmi_FoxQ2II	FoxQ2II	foxb1	Hofstenia miamia	Xenacoelomorpha	Xenacoelomorpha, Acoela		98012160	Full	MISYPNPVFPPTNCSPTSNKMPSFLRNSFMTNHSPALSYSNSNIFAAAATNFFLRNGQSDAMPLLSYYLGFDSQPSNVNPFSYGAGFVHEEPKPNHSYIGLISMAILSSPEKKLVLSEIYQYILENYAYFRTKGPGWRNSIRHNLSLNDCFVKAGRSANGKGHYWAIHSACIDDFSKGDFRRRHAQRKVRKAMGLSMADEDSDGNHSPNSSVEHLDNFTDASDKPPTLDHINDMSPVKRLYKNCCEETLSDKMPVVPISGPHSPPACKRRRGFDIASLLSDSDLGDEHTE
Sro_FoxQ2II	FoxQ2II		Symsagittifera roscoffensis	Xenacoelomorpha	Xenacoelomorpha, Acoela		SymRos1500017	Partial	MFTFNSYPLFASGPQSNPTSISNQMKPNFHLGTQHKPSVSSAQITPPGGNQKAPGHSMDPFTMHGLMKSVQSSPPNLTNNTQFMNQTQQFLAHSMTPNRLGSSLASAVLLRSITQASQAAVANNPEHSRLFPLFMTHPGQTSPQFNDFSQSAANSMGGFLNPYSLLQEEPKPNHSYIGLIAMAILSSTEKKLVLSDIYQYILDNYPYFRSRGPGWRNSIRHNLSLNDCFIKAGRSANGKGHFWAIHPACQDDFAKGDFRRRHAQRKVRKAMGLAVADDESDGNRSPSPVAASGGQFSPIKFQFQSPKTGQENKKCDDSLRNPTIKAQKREHNEDENESLNSSISSDFSPMKIKAETSENEIENLKFTPPVKKRQKRSFNIESLLSHDSDTEQKTDDEHQ…
Xbo_FoxQ2I	FoxQ2I		Xenoturbella bocki	Xenacoelomorpha	Xenacoelomorpha, Xenoturbellidae	manually curated	g13098.t1	Full	MLSFGIDRLLSPDKPTSLTRSRPVSSNAVISGPGGAPLTTDDVSDDGYPSDVEVCCQSPAPPRTRMLSDGDARKAHSDDSLTGSPLTAEPSPKHDTDPGRKPNLSYIALISMAILNSRRRKCLLSEIYQYIMDQFVYYENREDRSWRNSIRHNLSLNECFIKDGRCDNGKGNYWAIHPANIDDFARGDFSRRKARRRVRECEDALRNGALVRNMYTMLYRPYPQYSLAYQTQRDQPYYPPGRAVTFQHRPTTEPGFYPPSPTPASPPSSGMSIPTAMSAADYQSTMDAYFEQLSKI
Xbo_FoxQ2II	FoxQ2II		Xenoturbella bocki	Xenacoelomorpha	Xenacoelomorpha, Xenoturbellidae	manually curated	g13418.t1	Full	MCNNNNNVSPYGLHGSFAAATAYTPSMATGMHSALEYNRAVAYYDYSPYRYGVPSHSLSPYLQHQIEAYGGALLPVGRGFGDFRAARVIHEEPKPSHSYIGLIAMAILSVVDKKMVLSDIYQYILDNYAYFRTRGPGWRNSIRHNLSLNDCFIKSGRSANGKGHYWAIHPANVEDFKRNDFRRRRAQRKVRKHMGLAVPDDEDSPSPSPPPATPPPITETIASTLACAKSVSTSNDTDKSAVSDSECVSVADSSIDVRNSATAELATSSSVDVRKHAETHSSQPRPIPKKRLFDVESLLAPDDVKRSRSDPDALIHSPHFAIDRSNLIHLPAITDARFVDHSNIARVTHIETDSIHLPAVSAETVSNFQQQSVVVGENGVSDMCHFANISPNLSRHEEI…
Che_FoxQ2I	FoxQ2II?	FoxQ2a	Clythia hemisferica	Cnidaria	Cnidaria, Hydrozoa	CLYHEMT023993.1		Full	MATSKTEEIALRLWKLKSSTLELDIMRKYPAANAMRTPSSDDDVSMSDVSPVSEIPSRKPMFPGRGRCQSPTGGCQSPTSSIEEEASSRSTRKSNETQQGKKEDVKPTQSYIALIATAILKSKDKRLVLSDIYKYILDNYSYFQSQDKSWRNSIRHNLSLNECFIKVGRSEQGKGHYWAIHPANYDDFSQGDFRRRRARRRVRRSFMDTHPYTGYPLRPYSGISRPAQGYTERELSEYPASRYLHDEPTTMYRSQFYRTQKPNFDSLFTCWKYQPSKYQTFDKVKIDKKPINAVSPRTAPSMNEDEMQVPSPTTLKRQSPKSAAFSIENILGNKLKSNNENSQTKKETIKNKMNSMYSFPFYQPVRGLPMETRDLDLYLPKRLSHSV
Che_FoxQ2II	FoxQ2II	FoxQ2b	Clythia hemisferica	Cnidaria	Cnidaria, Hydrozoa	CLYHEMT017061.1		Full	MIMRPEPTKLRFDIQQQSYREDMKKPFCFDSITAEKQEQKSMAAEIEIIETSRDQVVKEKKMVDENAVKTRDTKVSESSSTRGSDDEGTTDGKPNHSYISLIANAILSSKEKRLVLSDIYQFVLDTQPYFRNKAGQGWRNSIRHNLSLNECFVKAGRSPNGKGHFWAINPANFDDFSKGDFRRRRAQRRARRAMAFGDLIEHFGPYWSSYQQYSSSRPTMASYTSHPVRYSPYYRPTSIRSPECKSPPYLVSSKRIEVNSKPIATSLPTPSPPPTAIKKRGFDVESLLRDDKEIERPIPIKINKRPSSTDVSPPSFTGVASSYPYARLNLDYLNDKRYATPRFGATDLSTAASLYERRRIYGSTQRPHYLWDERYKLSMV
Nve_FoxQ2-1	FoxQ2I		Nematostella vectensis	Cnidaria	Cnidaria, Anthozoa	A7SNU6		Partial	VKPAHSYIALIAMAILSNSSKKMILGDIYQYISDNFPYYRNKDKSWRNSIRHNLSLNECFIKAGRSENGKGNYWAIHPANLEDFANGDFRRRRAR
Nve_FoxQ2-2	FoxQ2II		Nematostella vectensis	Cnidaria	Cnidaria, Anthozoa	A7SCW5		Partial	KPNQSYISLISEAILSSPEQKLILSDIYNFILTRYPYFRTKGTGWRNSIRHNLSLNECFVKAGRSPNGKGHFWAIDATYFDDFRRGDFRKRRSYRRYK
Nve_FoxQ2-3	FoxQ2II		Nematostella vectensis	Cnidaria	Cnidaria, Anthozoa	A7RU95		Partial	KPSQSYIGLIGKAIMSVPQKKLVLSDIYNYILTHYPYFRNKGAGWRNSIRHNLSLNECFVKVGRSSNGKGHFWAINPENYEDFSKGEYRRKRVSKKR
Nve_FoxQ2-4	FoxQ2III?		Nematostella vectensis	Cnidaria	Cnidaria, Anthozoa	A7SDF7		Partial	TFVAVIAQSILSVPTKRMTLSSIYSFIAKNYPHFDKEKGPGWRNSVRHNLSSNDCFVKASRAENGKGHYWMIHPKDLPEFSKGNFRRRRK
Nve_FoxQ2-5	FoxQ2III?		Nematostella vectensis	Cnidaria	Cnidaria, Anthozoa	A7RX78		Partial	TFVAVIAQAILSVPTRRMTLSCIYSFIAKTYPHFDKEKGPGWRNSVRHNLSSNDCFVKASRAENGKGHYWMIHPKDLPEFSKGNFRRPRKPR
Hsy_FoxQ2-1	FoxQ2I	fkh-2-like	Hydractinia symbiolongicarpus	Cnidaria	Cnidaria, Hydrozoa	LOC130614277		Full	MTSMKAEDIAMRLWKLKKEREEEDTKSRRKQSDLSSTGSDMDDFEVLSYEENGDDIEEEEEEDKKLDSNKDVVMTETKPTQSYIALIATAILKSSEKRLVLSDIYKYIMDKYPFFQSQDKSWRNSIRHNLSLNECFIKVGRSEQGKGHYWAIHPANYDDFSQGDFRRRRARRRVRRSFFDCLPYGSYSMRQQPISRQLYYPDHYTMVPYENQRQHYYKRFMPAEFRPRITEIAAKKFERIPELTKFNEKPFYSVTSALRPNENQNKGKKSTLFTIDNILNNNKQDESRNEKVDKLSSPAFACNCHSCGVRDSRMFPTYHGAWSKYTSSGFSRQFIC
Hsy_FoxQ2-2	FoxQ2II	fkh-2-like	Hydractinia symbiolongicarpus	Cnidaria	Cnidaria, Hydrozoa	LOC130645512		Full	MSPDFRRVQFETSAKAKKISSFSVCEITKLQTRKDLEIKGQHTGTAKVLEKGDLTKEHAVCCEVDKKKQFVAHSPIEIDREFKTEREKNPSEPFDHESDDEESLNEKPNHSYISLIANAILASTEKRLVLSEIYSYVLGNFTYFRDKGPGWRNSIRHNLSLNECFVKAGRSPNGKGHYWAINPANYDDFSKGDFRRRRAQRRARRAMAFQDLPEQCLPFWYHPYFSRANYFSTSYSRPFSAPLFPTSPTSPPLSPFQPTSTTCYEKRRYSYPTEVTKHKEQVIVKKRAFDVESLLKEDNKTDDKSQQVIFTSRLPSQTLGNLPDCCQTKRRCLIQSVRHSTVLPTTGLTPFEHYRNLYHSALSASDKYRRCPPNEKLRVPFCT
Hsy_FoxQ2-3	FoxQ2III	fkh-2-like	Hydractinia symbiolongicarpus	Cnidaria	Cnidaria, Hydrozoa	LOC130655634		Full	MKLDMSSMSPSLQRQFSISPTPTVKSEVMPSKKPTFFSIDQILGKHDAEGSDDEVFVNEYNDDDSYDGDKSDVNIDGADIEMSSELDENNNEIEKISNDKKDNKNDKQTPSYTAIIAQAILSSSDRKLPLGCIYEYIAEHFPEFLKKGQGWRNCVRHNLSLSECFIKAGRARNGRGNYWGIHPRYIKNFSKGDFRKRRASHRPRNRDLTLGYGIGRFYPHYYNPYLTTHAYNKSLLTTHRPGFSVDNILSKEHRQESTPPILSSHKFREASPHIGRSSSFRLYSPPVLSSVVPASYLEHYNYRSYDHGHTTAECSCQSHKFQTPRN
Hvu_FoxQ2-1	FoxQ2II	fkh unc-130-like	Hydra vulgaris	Cnidaria	Cnidaria, Hydrozoa	LOC100215335		Full	MIEEESKLIISRASVSTDYNSDDDSYPTLIMNKHSSSFNEEHRINNELFNDKPSHSYISLIANAILASPDKRLVLSDIYKYVLERYDYFKKKGSGWRNSIRHNLSLNDCFIKAGRSPNGKGHYWAINTANYEDFARGDFRRRRVQRRVRRGVSSPTYPPYAINYYPFQLHYPQNKGFTDNSGYILEKDILCSIEKYSFEKKEEPREFFPRELAEAKSQTSSAKTSHSVKSNRPFDIENLLKDDKITKRKYSIEPSRIYFERPYDYIFHKIENR
Hvu_FoxQ2-2	FoxQ2III	FoxD3-A	Hydra vulgaris	Cnidaria	Cnidaria, Hydrozoa	LOC100198474		Full	MQMTISMEEKDKKTVENKNGKKVSYFSIDQILSKNLYEVEEKSIKVNANNDNNINSSIDKLNECVKSEDLIEKKEIRNTPSYTAIIAQAILSSKEKKLPLGDVYEYIAENFPEFLKKGQGWRNCVRHNLSLSECFVKAGRARNGRGNYWGIHPRYIKNFSLGDYRKRRASHRQRSFGPSFVNCSYQDNHTNQYIFEHKNFLSKNFTMESILTPEHGKHRIPFYLLNTAYNENILRENSNHFHQAYSLRVPIRNYSLEPCIPKLSSNQNMNYVSEVNCSCSKCPILNTINRNGLI
Hvu_FoxQ2-3	FoxQ2III	FoxI3	Hydra vulgaris	Cnidaria	Cnidaria, Hydrozoa	LOC101238695		Full	MEKIINVLENQIQSNVMKASSITQFYIENILHLNEELDGTYRRQANGFLKNDEKYPKSYTAIIAQAILSSKEKKLPLGCIYEYIIENFPQFLSKGKGWKNCVRHNLSLSECFIKVGRARNVRGNYWGIHPKYLKNFSKGDYRKKRFNHSSKNHIFTINGSCAHFQKRNSIPYLPEKIQFKDKFHKTIY
Amil_FoxQ2-1	FoxQ2I	FoxB1-like	Acropora millepora	Cnidaria	Cnidaria, Anthozoa	LOC114973114		Full	MRVSSMTEFTTDKIVDPAVFRPLSPMIIDKHSEMEVLSLDNDLENIQTEQNNSKSVQREAHGEDCRKGSEMQPEKEDESLQDTRSQSPEISSKTECADPDVKPTHSYIALIAMAILSNPSKKMILGDIYQYISDNFPYYRNKDKSWRNSIRHNLSLNECFIKAGRSENGKGNYWAIHPANLEDFANGDFRRRRARRRVRRSSSLKFGASSAGYFRGFGSFSSHSSFFPYRTADCRVHPGLSSLTYIRPTKKSFAIDSIMGSYDVPYLYSPISVRSYPSLGLQGSRDFSGASPLSPAYHNRSQIARSVPEVSTNTATGLPSSAFSAYLVSKPGVVSRAGQNDSRPESWQETLTKLRQQLRKEVP
Amil_FoxQ2-2	FoxQ2II	hepatocyte nuclear factor 3-gamma-like	Acropora millepora	Cnidaria	Cnidaria, Anthozoa	LOC114961939		Full	MSAFSPVSCYEKTPDYYPPVPAVSTMTWPSAVPSTYELSPWYSWGLHSAKLSCHGASPPAAVAPLEYTSFWPSVPSLGSCGFLVPSGSSLVRSYEKPNQSYIGLIAEAILSSPEKKLVLSDIYSYILTRYPYFRTKGSGWRNSIRHNLSLNDCFVKAGRSPNGKGHFWTICPMYYEDFLHGDYRRRRAGKVIKLDLKPADRILSNPHRYFAFFSEESKPSVIPDQRETVSNSTPPRYDDCDREEARVQNEDSETSEPSSPAENDPRRRRSFDVQSLLSVQH
Amil_FoxQ2-3	FoxQ2II	FoxD4-like	Acropora millepora	Cnidaria	Cnidaria, Anthozoa	LOC114976336		Full	MKPADSIRSSRFAHTESLTTRFLSVNLPCSGRFYLLQPNADPAVSPCVPYWGASYASPNMFPLRSDADIRVFSHGSPFYQPFFQVIIPLHSKHDDKPTQPYIDLIRNAILSSPRQKLVLSDIYDYIQTNYPYFRNRGPGWRNSIRHNLSLNDCFVKVGRSPNGKGHFWAINPINYDDFSRGEYKRKRRVSRRNHGFFAAGISIEGGSGQVDEMKRQTYDGKLSVHVSTSTTVCSSS
Amil_FoxQ2-4	FoxQ2II	FoxD1-like	Acropora millepora	Cnidaria	Cnidaria, Anthozoa	LOC114976341		Full	MKSSDSITTSNSSPLQMNSFPGPLNLTSGRFYLPVTNSVPAFSFAPYFGTGYISPQMYSPHRDKDMRGLPACHTGHCYQPPFQGVMSYHGNNDDKPTQSYIGLIGKAILSSPQQKLVLSDIYDYIQTNYPYFRNRGPGWRNSIRHNLSLNDCFVKVGRSPNGKGHFWAINPINYDDFSRGEYKRKRVSRRNRLPEQTSGQLDERKTRKGIRESSESVIPLNARCSNKGAENRSFHIESLLCQ
Pve_FoxQ2-1	FoxQ2I	FoxFD2	Pocillopora verrucosa	Cnidaria	Cnidaria, Anthozoa	LOC131799355		Full	MRIHTGDMSEFLSDMVVDLTNFGQLSTAESHSEMALLPENKEIEDTENEHVISESDHGAQNPEECVQNFIEDLDSATMDRSESPEEDGSHKTDCNDPDVKPTHSYIALIAMAILSCPNKKMILGDIYQYISDNFPYYRNKDKSWRNSIRHNLSLNECFIKAGRSENGKGNYWAIHPANLEDFANGDFRRRRARRRVRRSNPLKYGSSSCPSAYFRGLSPLSASSSFFPFRTDDCRGYPNLTYIRPTKKSFAIESIMGSYDSPYLYSPLSVRSYPSLNLVGSREFRGTSPPHSLLFHTSPKLVSCVSKLGTTAIPGCAATSLESSAFSAYLGSKTVVTQGQKGSAPESWQETLSKLQDQLRKVTP
Pve_FoxQ2-2	FoxQ2II	FoxD3-B-like	Pocillopora verrucosa	Cnidaria	Cnidaria, Anthozoa	LOC131781248		Full	MKDLTFSTVNMASQSFNLPSVSAIPAFTHSFYHCGYFNPEMSTCLNRNGSSIWSSYVNPCYHQSFQGIPYQPADEEKPTQSYIGLIGKAILSSPQQKLVLGDIYNYILTNYPYFGNKGPGWRNSIRHNLSLNDCFVKLGRSPNGKGHFWAINPLNYEDFSRGEYKRKRATRRNRERNGTEIRTNEISNNYPAAQTKCKSFLQNRGFHIETLLSNKWEEKGSAGALNTTSAFAVVAS
Pve_FoxQ2-3	FoxQ2II	FoxS1-like	Pocillopora verrucosa	Cnidaria	Cnidaria, Anthozoa	LOC131781245		Full	MENSFSPVNVSPATFYHPSISAAPMFPYSSFFSGYVSQEMSSSFLGKDVRVLPGYVGPCIPCYHQSFQGIPYQPADEEKPTQSYIGLIGKAILSSPQQKLVLGDIYNYILTNYPYFRNKGPGWRNSIRHNLSLNDCFVKLGRSPNGKGHFWAINPLNYEDFSRGEYKRKRATRRNRERKESGGTKLNTTGHVPRCSSQEIRCTNNIFPDEAENRGFHIETLLSDKWEDVKSSETHEAVSAFSFVSQRQIPVKKELEVRRFHHRENDPAKQTSYE
Pve_FoxQ2-4	FoxQ2II	FoxD3-A-like	Pocillopora verrucosa	Cnidaria	Cnidaria, Anthozoa	LOC131781246		Full	MESSFWRPVNATPLRFYLPAAPSHPAVPAAPTFPYSSLYFGYASSEISFYVPGYVSPCSHQGFHGIPTQRKNEQKPTQSYIGLIGKAILSSPQQKLVLGDIYNYILTNYPYFGNKGPGWRNSIRHNLSLNDCFVKLGRSPNGKGHFWAINPLHYEDFSRGDLGYKRKRSSKKSQRSIASEKSLQTLEKGQGWKSCKDVVPLCAKEEVRQSDNSFTHSQSGLRQRSFHIENILSD
Pve_FoxQ2-5	FoxQ2II	hepatocyte nuclear factor 3-gamma-like	Pocillopora verrucosa	Cnidaria	Cnidaria, Anthozoa	LOC131786315		Full	MSAFSPVSSYEKASDYFPSVPSVSTVTWPSAVPTAFELGPWYSWGLPHSKLNCHGPPAPAAVAPLDYTSFWPTVPSLGSCGFFLPSGSSLARSYEKPSQSYIGLIAEAILGSPEKKLVLSDIYSYILTRYPYFRTKGSGWRNSIRHNLSLNDCFIKAGRSPNGKGHFWTICPMYYEDFLHGDYRRRRSGKCLKLDLKSERLLSDSHRYFALFSEEPKPSVLAQRETSPPRYEQHERDVHREREIDCETVEQSSSEHERERRRGSFDVQSLLSAQV
Res_FoxQ2-1	FoxQ2I	FoxA2-B-like	Rhopilema esculentum	Cnidaria	Cnidaria, Scyphozoa	LOC135681274		Full	MQQRFTSRMEENNNIERYADERRLKKRQIDGYNSIDGPSSDEEIPIYDKTVEEREASMDVDDSDYEDNEVCETQKAKDNSSKPDESKPTQSYIALIAKAILGSPERKMVLSDIYKYILDNYPFYKTQDKSWRNSIRHNLSLNECFIKAGRSENGKGNYWAVHPSNEEDFAKGDYRRRRTRRKARRPVTPFGVYSDYFQPYAILPSLYRYRGDSLTRFWGASEHKLGISESKITKLFPQEKRRKSFTIDSILGLDKEQSSEKLQAKMQERREMQVDPLRGHVSSRRHHSWSRASTCYSPRSPSYERSAFSPVYSHLVADPCIQYTLFPDYYRRLDAVPYLTQYTRDSLDELNRFRKSVS
Res_FoxQ2-2	FoxQ2III	fkh-2-like	Rhopilema esculentum	Cnidaria	Cnidaria, Scyphozoa	LOC135686708		Full	MINPMYSKREDSLGHKYMTSYVRQTPSKNNSSKFLPLSIENILGRVESNERDEDSGSEVEINKNDEKIDQTEDDIEVDIEGEEANKIESEKAKQDTQGEPSTDKQSPSYTAIIAQAILSSPDKKLPLGSIYEYIAEHFPEFLKKGQGWRNCVRHNLSLSECFVKAGRARNGRGNYWGIHPRYLKNFSKGDFRKRRASHRPRNRDLGIGLGADRLHYSHFLNPFIYPTTHRVPTDERSFSVESLLSPERREHYDRHSAFNSYKSRTVKSEAHRIPGIYCPLGTSWLEHKPYSENTYHPYSVREPQQPVCSCHLYCCTRA
Dav_FoxQ2	FoxQ2III	fkh unc-130-like	Dysidea avara	Porifera	Porifera, Demospongiae	LOC136260142		Full	MDISKAASSKPEPPVHEKPAFSYIALIAMAILSSDQKKMSLSEIYAYIEEHYPYYRRKGPGWRNSIRHNLSLNDCFVKVGRCSNGKGNYWGIHPANFEDFSQGDFRRRRAKRRIRTLTELSQHYEHYHPHPYRPVNTFQLPAVTSPGVLPLSPMYLSYTTPTGSPQGWNNDPNLGAYHQLLNSQDVPVKLTSQASSCFQLPSSSFSTSHND
Hpa_FoxQ2	FoxQ2I	FoxD5-C-like	Halichondria panicea	Porifera	Porifera, Demospongiae	LOC135338283		Full	MSGAKKRRINSYDDVSGSESDCEITSTSSSQESILSTSSSLEQEMEKFRAPVASILELIARAIMESPSKMLYLLEIYDNFESKYPYFQVADLAWRSSVRHNLSMHACFVKVARCDVRKGYFWGIHPANLSDFSSGDFTRRRVKSRVQEYEKTKAQSLSLTSPLHHYGNGSLSGRTVTSSTLPLPPRMSLPLPPRISLPLPPRMSFPLPPRMSFPPPPQMSFPNLIQSPLMQALSSPWGQPLRHQPILRPILPSPLQWMPSSPVTIPPPSLLTPRPPLTFQFPSVPYMMSLKPANQLLN
Cca_FoxQ2	FoxQ2III	FoxD5-like	Corticium candelabrum	Porifera	Porifera, Homoscleromorpha	LOC134181830		Full	MSGSACFAKEANSPASSESSDSRTSTALDCNLEGKLNASPIKEQSATYDDLKSVMSRKRESKPGQSYIAMIARAILESPEKKLSLHGIYQYISENYSQFKSKVGWRNSVRHNLSLNECFIKAGRCESGKGNYWAIHPANFDDFARGDFRRRHARNRVRKSRFQFTRPGLCSVPLSGGSNAYWFQKSPSALLSSVSPLSHHVYAPSASTAAPAVLGGTPAVTGGLARSGSFTGAGSPAHRTNSTKKTFSIDNLLNQSKDVSSVVWDERKDLVHPRAFAFGFPTYARRYGLGPASPCLTMNSWTAPGFRLS
Olo_FoxQ2	FoxQ2III	FoxD3-like	Oscarella lobularis	Porifera	Porifera, Homoscleromorpha	LOC136196597		Full	MQHDASDPISIPSPSASDCGPGGLPVDDYDADCSPSPPKDVENKEAEVEADVAEAESRAATVSRKRDVKNGQSYIAMIAKAILASPEKKLSLHGIYEYVAINYAQYKNKVGWRNSVRHNLSLNECFIKAGRCESGKGNYWAIHPANFDDFARGDFRRRHARNRVRKSRFQLPRVGPPPPSAIAAAAAAAAAAGTHGLAYSYPPPGGCWVYSFPSSLVSPISPVPMYAGALPLLPCPPSPAALLPPSTNHSNGEQHNGKFTGAGSPMEQANPQKKTFSISNLIH
Bmi_FoxQ2			Bolinopsis microptera	Ctenophora	Ctenophora	Binf02.av3.c9.t860		Full	MRKDNMPCPNEKQFLYQLIISQLYFDGFKPHASLLEESVLDTHQSVLPSDNLRALLAACSNTIRTADVIFTNWNKAKKCTDMPEISSQPLGQSLLQLYSNSLQPNPINIVSAPTYETAKPAKQPKRHQQTVQRQIHQAQQQQIKQIQQQQQQLAQQHVSQQAPIISLPSYHLSTETQPTSRAQQPPTHSTQITKPKGPTIPSSPITPSSTTPNPPEAVPSTSLPTSTPMCLTTFSEYTNELNDVLQVSSEVLNITSSPKSGSKDNPGSPIDVTAFLNVETSSSKFNSTPPTINTSPISNPETRMSEPMDIDTISETQDLLDKLQSLSSSGDLSETSILQKLSPSQINLLTSHLETSQASATSTTAKIAAPTTTVESSAASDLGRKNLLQTINDSHGLPI…
Hca_FoxQ2			Hormiphora californensis	Ctenophora	Ctenophora	Hcv1.av93.c9.g419.i2		Full	MTAASEKQFLYQLIISQLYYDGFKPHASLLEEAILDTHQAVLPSDNLRTLLTACSNTVRTADVIFNNWNRAPKCTDLPDLSSQALGESLLQLYSNNLHPNPSSLNTAAADPPPKGRTKRPSTMQRQIHKAQQAQMKEIQKQEQQQQAQIINLSPNYTVPKPPEPSPPPPPPPTVQHTTSPPVTTTTVPTTTSPSSIIASFSEYTNELNDVLQISSEILNITPPTTAVSPTHQQIVVGDQDKQDTTGSLSAEDILEKLQKISADGELNGAEILQGLSSTQITLLTNQLELGAMGRAEEEARRGDGGGGGSNDDAIITFGGAKDKLALELEDVLSSNTNTLPPSQRNNFKKPTISYPAMIAMAILNSDTKRLLLGDIYRFIMDKYPYYRLEGQGWRNSIRH…

## Sheet: Supplementary Data 2
					FoxQ2I			FoxQ2II			FoxQ2III
				OrthoGroup	gene_id	ALG	alternative ALG	gene_id	ALG	alternative ALG	gene_id	ALG	alternative ALG		Accession and publication
	00_PMA	Petromyzon marinus	lamprey	Bilateria+00											GCF_010993605.1
	01_LER	Leucoraja erinacea	skate	Bilateria+01							LOC129704521	E			GCF_028641065.1
	01_LOC	Lepisosteus oculatus	spotted gar	Bilateria	ENSLOCG00000005947	C	L								LepOcu1
	02_BFL	Branchiostoma floridae	amphioxus	Bilateria	LOC118421800	A		LOC118403676	C1	J2	LOC118416625	E			GCF_000003815.2
	03_BLA	Branchiostoma lanceolatum	amphioxus	Bilateria	LOC136433580	A		LOC136427199	C1	J2	LOC136434526	E			GCF_035083965.1
	04_PFL	Ptychodera flava	hemichordate	Bilateria	XLOC_016756, XLOC_020661	O1, C1		XLOC_020662	C1		XLOC_038933	L			Lin et al., 2024	https://journals.plos.org/plosbiology/article?id=10.1371/journal.pbio.3002661
	05_SCA	Schizocardium californicum	hemichordate	Bilateria	SCA19378.1, SCA09845.1	O1, C1		SCA10027.1	C1		SCA03697.1, SCA04352.1	E			Lin et al., 2024	https://journals.plos.org/plosbiology/article?id=10.1371/journal.pbio.3002661
	06_SPU	Strongylocentrotus purpuratus	sea urchin	Bilateria	LOC100891362, LOC583193	H, H									GCF_000002235
	07_LPI	Lytechinus pictus	sea urchin	Bilateria	LOC129269044, LOC129269046	H, H									GCF_037042905.1
	08_ARU	Asterias rubens	sea star	Bilateria	LOC117305381	O1									GCF_902459465.1
	09_POC	Pisaster ochraceus	sea star	Bilateria	g10123.t1	O1									GCA_010994315.2
	10_AJA	Apostichopus japonicus	sea cucumber	Bilateria	evm.model.Chr14.175	O1									Sun et al., 2023	https://www.nature.com/articles/s41597-023-02368-9
	11_PYE	Patinopecten yessoensis	scallop	Bilateria	LOC110447204, LOC110455029	C1, C1		LOC110443647	C1		LOC110461732	E			Wang et al., 2017	https://www.nature.com/articles/s41559-017-0120
	12_MME	Mercenaria mercenaria	clam	Bilateria	LOC123565394, LOC123566523	C1, C1		LOC123565799	C1		LOC123529871	E			GCF_021730395.1
	13_XBO	Xenoturbella bocki	xenoturbella	Bilateria	g13098.t1	scaffold		g13418.t1	scaffold						Schiffer et al., 2022	https://www.biorxiv.org/content/10.1101/2022.06.24.497508v5
	14_HSY	Hydractinia symbiolongicarpus	Cnidaria (hydra)	Bilateria+14	LOC130614277	D		LOC130645512	C1		LOC130655634	Eb	F / J2 / O2 / Q		GCF_029227915.1
	15_HVU	Hydra vulgaris	Cnidaria (hydra)	Bilateria+15				LOC100215335	C1		LOC100198474, LOC101238695	Eb	F / J2 / O2 / Q		GCF_022113875.1
	16_AMI	Acropora millepora	Cnidaria (coral)	Bilateria+16	LOC114973114			LOC114961939, LOC114976336, LOC114976341							GCF_013753865.1
	17_NVE	Nematostella vectensis	Cnidaria (sea anemones)	Bilateria+17	LOC116613859										GCF_932526225.1
	18_PVE	Pocillopora verrucosa	Cnidaria (coral)	Bilateria+18	LOC131799355			LOC131781248, LOC131781245, LOC131781246, LOC131786315							GCF_036669915.1
	21_RES	Rhopilema esculentum	Cnidaria (jellyfish)	Bilateria+21	LOC135681274	A1 / B3					LOC135686708	Eb	F / Q		GCF_013076305.1
	23_SCI	Sycon ciliatum	sponge (Calcarea)	Bilateria+23											GCF_964019385.1
	24_DAV	Dysidea avara	sponge (Demospongiae)	Bilateria+24		C1	O1 / O2 / Ea / Q		C1	O1 / O2 / Ea / Q	LOC136260142				GCF_963678975.1
	25_EMU	Ephydatia muelleri	sponge (Demospongiae)	Bilateria+25											Kenny et al., 2020	https://www.nature.com/articles/s41467-020-17397-w#data-availability
	26_HPA	Halichondria panicea	sponge (Demospongiae)	Bilateria+26	LOC135338283	C1									GCF_963675165.1
	27_CCA	Corticium candelabrum	sponge (Homoscleromorpha)	Bilateria+27							LOC134181830	P			GCF_963422355.1
	28_OLO	Oscarella lobularis	sponge (Homoscleromorpha)	Bilateria+28							LOC136196597	P			GCF_947507565.1
	30_BMI	Bolinopsis microptera	ctenophore	Bilateria+30+31	Binf02.av3.c9.t860	L / M		Binf02.av3.c9.t860	L / M		Binf02.av3.c9.t860	L / M			Schultz et al., 2023	https://www.nature.com/articles/s41586-023-05936-6
	31_HCA	Hormiphora californensis	ctenophore	Bilateria+30+31	Hcv1.av93.c9.g419.i2	L / M		Hcv1.av93.c9.g419.i2	L / M		Hcv1.av93.c9.g419.i2	L / M			Schultz et al., 2023	https://www.nature.com/articles/s41586-023-05936-6
	32_COW	Capsaspora owczarzaki	single-celled (filasterean amoeba)	Bilateria+32+33											Schultz et al., 2023	https://www.nature.com/articles/s41586-023-05936-6
	33_SRO	Salpingoeca rosetta	single-celled (choanoflagellate)	Bilateria+32+33											Schultz et al., 2023	https://www.nature.com/articles/s41586-023-05936-6

## Sheet: Supplementary Data 3
Top 10 marker gene pairs for amphioxus-vertebrate clusters with a mapping score >0.2 (embryo)							Top 10 marker gene pairs for amphioxus-vertebrate clusters with a mapping score >0.2 (adult/late embryo)
Amphioxus cell type	Vertebrate species	Vertebrate cell type	Mapping score	Amphioxus gene	Vertebrate gene		Amphioxus cell type	Vertebrate species	Vertebrate cell type	Mapping score	Amphioxus gene	Vertebrate gene
Midgut_67	zebrafish	Endo.3 (hepatocyte 2)	0.31	bf1620-233	f2		cluster 28	zebrafish	Endo.10 (enterocyte 1)	0.242529	bf2-1775	slc7a8a
				bf1620-233	plg						bf17-998	ace2
				bf1620-233	f7						bf6-682	cdx1b
				bf1620-233	habp2						bf2-720	cdx1b
				bf1620-233	proca						bf2-1775	slc7a7
				bf1620-233	f7i						bf8-708	slc7a8a
				bf1620-233	f9b						bf1620-59	zgc:153968
				bf1620-233	masp2						bf8-1233	sult3st3
				bf1620-233	mst1						bf4-968	wu:fb59d01
				bf1620-1397	fga						bf19-851	hnrnpabb
Midgut_67	mouse	Anterior portal lip	0.22	bf1620-233	F10		cluster 28	mouse	large intestine	0.25	bf15-1127	Tspan1
				bf1620-1397	Fgb						bf2-473	Tspan1
				bf1620-1399	Fgb						bf4-662	Dmbt1
				bf1620-1396	Fgb						bf3-848	Ckmt1
				bf17-427	Bhmt						bf15-1127	Tspan8
				bf1620-1397	Fgg						bf2-474	Tspan1
				bf7-240	Serpinf2						bf2-1118	Hgfac
				bf7-240	Serpina1e						bf2-478	Tspan1
				bf1620-1399	Fgg						bf1620-59	Prss32
				bf1620-1396	Fgg						bf1620-59	Klk1
Midgut_8	zebrafish	Endo.3 (hepatocyte 2)	0.42	bf1620-233	f2
				bf1620-233	plg
				bf1620-233	f7
				bf1620-233	habp2
				bf1620-233	proca
				bf1620-233	f7i
				bf1620-233	f9b
				bf15-1127	cd9a
				bf1620-233	masp2
				bf3-624	epdl1
Midgut_8	mouse	Anterior portal lip	0.38	bf1620-233	F10
				bf1620-1396	Fgb
				bf1620-1399	Fgb
				bf1620-1397	Fgb
				bf7-240	Serpinf2
				bf7-240	Serpina1e
				bf4-684	Foxa3
				bf7-240	Serpina1b
				bf2-1647	Dlk1
				bf1620-233	Hapb2
Midgut_5	zebrafish	Endo.1 (hepatocyte 4)	0.28	bf3-624	epdl1
				bf13-100	cyp51
				bf1620-1396	fga
				bf1620-1396	fgb
				bf7-240	agt
				bf7-240	serpina1l
				bf1620-1396	fgg
				bf1620-1397	fga
				bf1620-1397	fgb
				bf7-240	serpinc1
Midgut_5	zebrafish	Endo.3 (hepatocyte 2)	0.48	bf3-624	epdl1
				bf7-240	agt
				bf7-240	serpinc1
				bf1620-1396	fga
				bf1620-1396	fgb
				bf7-240	serpind1
				bf3-623	epdl1
				bf7-240	serpina1l
				bf1620-1396	fgg
				bf7-240	serpinf2b
Midgut_5	mouse	Anterior portal lip	0.6	bf1620-1396	Fgb
				bf1620-1397	Fgb
				bf1620-1399	Fgb
				bf7-240	Serpina1e
				bf7-240	Serpinf2
				bf7-240	Serpina1b
				bf7-240	Serpina1a
				bf17-427	Bhmt
				bf1620-1396	Fgg
				bf12-154	Bche

## Sheet: Supplementary Data 4
	FoxQ2I - Conserved TFBSs				FoxQ2II - Conserved TFBSs				FoxQ2III - Conserved TFBSs
	foxQ2I - CNCS1				foxQ2II - CNCS1				foxQ2III - CNCS1
	Blan sequence	TGTGAAATGCTCAGATTTTGTTTGTTTTTAGCTCTTTTGTTAGGACATAATTGCGTTCAGGTTGCAACAACAATTTTCGTTTCTGTTTTTATGGAAAACACCATCAACTGTCAATTCTATGGCGAACAATACTTTTCGATCCTGTGACAAAAGGGTCCTTTCAAAAGAGTCCAACTGAAACCATAAGTGTGAAGTACGTGAACGCCGTGTTTTTCTCTCCTCACCTGACAGCCAGTGGCCCCGTGGAGAGGGCAACAAGGGGCGTTTTACACCTCCTTGGGAAAACAATAGCTTCATTAGCGATGTTTTCAACTGGGAGGGATCAGGGCGAGAAACATCCACGCCCCGAGATAAACAACACACAAAGGTCCTGGGGCTTCCAACAAAAGGCAGGTAAGA…			Blan sequence	CAGCCGGTACCCCGCAGACAAACAAAAATAGAAACAAAGAAGGAAACGAGGAGTCAATTGCTGTTCACAGAGGAGCAAAGAAAACGATTTCGATAATGACGGATTTTTGAACGTCCGCCCCTCCCATTATTGTTTGCGACTATAACAACATGTACACAGACGAG			Blan sequence	TTAATTCTGTGGTCCGGCTTTTGTCATCAATTATAATCACTTATCAGAATCCTTTCTTCTCTAATTTCTTCTTCATTCGCGAGAAAACAAATCGGTGACAGATTTCTACGGAAATCACTGATAAGCCATTTAAGACGGGTTGACATTTACAGGAAACTGCTCCAGCAAACCGGACCCTCTGATTATAATGTTTACCCAAATCCTTAAAAACGGACAAACCCGGTGCTTTGTCTAAGTGGGCCCTTAACGCGATTGCTTCCTTATTTCTTTCCGCATGTGTCAGACAAGATTCTGACAAATTCCTAGAATTTGAGAACGATTGGATCTGCAGATCTTTATTGCTCCACACGGTAAACAGAGCGCACGAAATGATGGAGTTCGGTGGGCGGGTGCGGACAG…
	gene	mean values for_B_G0 from Dai et al	gene code		gene	means_N0 from Dai et al	gene code		gene	means_T1_clusters 5, 8, 67 from Dai et al	gene code
	hif1a	768.667	bf3-3		meis1	2046.5	bf3-474		meis1	312	bf3-474
	gsc2	310	bf3-258		nkx6-2	3163	bf2-720		tbp	443	bf3-832
	otx2	1218	bf3-259		nfat5	25082	bf8-1032		foxa2	2924.67	bf3-1143
	meis1	6523.33	bf3-474		klf5	3106.5	bf6-593		foxa2	1806	bf3-1145
	drgx	1602.33	bf3-1592		pdx1	558.5	bf6-682		sox4	727.667	bf1-563
	sox2	249755	bf3-1674		uncx	448.5	bf9-483		nfyc	380.667	bf1-1382
	sox2	5651.33	bf3-1675		mnx1	2357.5	bf17-468		sox6	457	bf2-349
	pitx3	573	bf1620-563		hoxa1	25772	bf17-689		nkx6-2	778.333	bf2-720
	gata2	542.667	bf4-1085		hoxa2	1097.5	bf17-690		elf5	898.333	bf2-1110
	lhx8	313.667	bf7-790		evx1	9044.5	bf17-709		pitx3	343.333	bf1620-563
	npas2	1518.33	bf6-545						gata2	376	bf4-1085
	klf5	1696	bf6-593						pdx1	373.667	bf6-682
	sox9	617	bf9-531						foxo6	1060.67	bf12-499
	tbx6	881.333	bf5-208						foxk1	530.333	bf9-31
	gata2	622.333	bf5-240						mnx1	523.667	bf17-468
	tbx3	725.333	bf5-1136						etv4	826.667	bf17-1114
	hltf	1788.67	bf10-109
	jun	85956.3	bf15-303
	klf4	10410	bf15-323
	pou6f2	1269.67	bf14-334
	gmeb1	631	bf19-168
	e2f6	3268.67	bf19-694
	evx1	341.667	bf17-709
	dlx1	78451.7	bf17-777
	FoxQ2I - CNCS2
	Blan sequence	TTTTCTCCCACGACATTTTCAGACGGCCACTATTCTGATGGTAAAGTCCGCGTCGCGCCAGCTTTCCAAAGACAATTGCCGTCAGGTTTCCTTTCAGCAGAGgttgtagcagtagtagttgttgttgttgtcgctattgtCCAGAGCGTCAAGTGGAAGCCAATAGCTCCTAATACTAACTTTGTTTTGTTTGTTACTCATAAGCTTGACTCCTTCGTT
	gene	mean values for_B_G0 from Dai et al	code
	meis1	6523.33	bf3-474
	nfat5	9210.67	bf8-1032
	tbx3	725.333	bf5-1136
	hltf	1788.67	bf10-109
	nfix	2204	bf15-591
	FoxQ2I - CNCS3
	Blan sequence	GGCGTATTTCTTGTTATAAATACCAGCCCGTGTTTTAGCGTGTTGTACCACCCCGTCCCACCCACGTATTGTGGCAGTAATGACAGGATTACGTAGATGGACGCGTGTGTGTCTCACAGCTCCGCCTGCTGTCATTGCCTCCATCGGACGGAGCTGTTTCCCTGATAAGATCACTTCCTTAATGGCCGCTAATTACCTCATTACCTGGTCTAGATGGATATCTCTAGTCTCATAAGACTAAGGCCACTCAACATTCCTGGGCAT
	gene	mean values for_B_G0 from Dai et al	check
	hif1a	768.667	bf3-3
	gsc2	310	bf3-258
	meis1	6523.33	bf3-474
	drgx	1602.33	bf3-1592
	sox2	249755	bf3-1674
	sox2	5651.33	bf3-1675
	klf11	6373.33	bf1-496
	sox4	15045	bf1-563
	sox6	460.667	bf2-349
	barhl2	474.333	bf2-1002
	msx2	615	bf2-1837
	vsx1	3630	bf1620-1227
	klf15	469.667	bf4-616
	gata2	542.667	bf4-1085
	nfat5	9210.67	bf8-1032
	lhx8	313.667	bf7-790
	klf5	1696	bf6-593
	klf12	1711.33	bf6-594
	mga	4574.33	bf6-624
	mga	6329	bf6-625
	foxo6	1898.33	bf12-499
	foxk1	3442	bf9-31
	sox9	617	bf9-531
	tbx2	18878	bf5-207
	tbx6	881.333	bf5-208
	gata2	622.333	bf5-240
	tbx3	725.333	bf5-1136
	hltf	1788.67	bf10-109
	sox14	531.333	bf10-297
	jun	85956.3	bf15-303
	nfix	2204	bf15-591
	pou6f2	1269.67	bf14-334
	sp4	1502.67	bf13-727
	klf6	1481.67	bf13-852
	ascl1	882.333	bf18-165
	ascl1	366	bf18-166
	figla	1002	bf18-346
	prdm4	399.333	bf18-803
	gmeb1	631	bf19-168
	eomes	16213.7	bf19-374
	e2f6	3268.67	bf19-694
	evx1	341.667	bf17-709
